# Supplementary material for: M6PR- and EphB4-Rich Exosomes Secreted by Serglycin-Overexpressing Esophageal Cancer Cells Promote Cancer Progression
Source: Int J Biol Sci. 2023 Jan 1;19(2):625–40. doi: 10.7150/ijbs.79875 (PMC9830512; doi:10.7150/ijbs.79875)
Supplement: Supplementary file 2 — Supplementary table 3. [file ijbsv19p0625s2.xlsx]

## Sheet: Table S3
Table S3. Proteomic analysis of KYSE150-Con Exo and KYSE150-SRGN Exo
				Number of peptides								Signal intensity of ion spectra
reference	Gene Symbol	Annotation	MWT(kDa)	Unique peptides KYSE150-Con F6	Total peptides KYSE150-Con F6	Unique peptides KYSE150-SRGN F6	Total peptides KYSE150-SRGN F6	Unique peptides KYSE150-Con F8	Total peptides KYSE150-Con F8	Unique peptides KYSE150-SRGN F8	Total peptides KYSE150-SRGN F8	Sum Intensity KYSE150-Con F6	Sum Intensity KYSE150-SRGN F6	Sum Intensity KYSE150-Con F8	Sum Intensity KYSE150-SRGN F8	lowest value
sp|P78527|PRKDC_HUMAN	PRKDC	DNA-dependent protein kinase catalytic subunit OS=Homo sapiens GN=PRKDC PE=1 SV=3	468.79	0	0	6	6	114	159	117	152	NF	2500000	450000000	370000000	2500000
sp|Q14204|DYHC1_HUMAN	DYNC1H1	Cytoplasmic dynein 1 heavy chain 1 OS=Homo sapiens GN=DYNC1H1 PE=1 SV=5	532.07	0	0	3	3	118	155	110	125	NF	720000	210000000	190000000	720000
sp|Q9NZM1|MYOF_HUMAN	MYOF	Myoferlin OS=Homo sapiens GN=MYOF PE=1 SV=1	234.56	91	124	74	101	41	46	25	28	230000000	210000000	38000000	27000000	27000000
sp|P35579|MYH9_HUMAN	MYH9	Myosin-9 OS=Homo sapiens GN=MYH9 PE=1 SV=4	226.39	0	0	4	4	75	102	73	102	NF	1300000	150000000	280000000	1300000
sp|Q00610|CLH1_HUMAN	CLTC	Clathrin heavy chain 1 OS=Homo sapiens GN=CLTC PE=1 SV=5	191.49	29	42	25	41	72	121	66	101	33000000	39000000	770000000	480000000	33000000
sp|P49327|FAS_HUMAN	FASN	Fatty acid synthase OS=Homo sapiens GN=FASN PE=1 SV=3	273.25	16	19	15	15	68	95	69	102	25000000	8600000	310000000	450000000	8600000
sp|P16144|ITB4_HUMAN	ITGB4	Integrin beta-4 OS=Homo sapiens GN=ITGB4 PE=1 SV=5	202.04	70	125	68	121	26	33	12	13	510000000	620000000	37000000	9700000	9700000
sp|Q9Y490|TLN1_HUMAN	TLN1	Talin-1 OS=Homo sapiens GN=TLN1 PE=1 SV=3	269.6	38	43	31	36	55	62	49	60	28000000	23000000	110000000	150000000	23000000
sp|Q8WUM4|PDC6I_HUMAN	PDCD6IP	Programmed cell death 6-interacting protein OS=Homo sapiens GN=PDCD6IP PE=1 SV=1	95.96	58	85	53	88	28	32	23	26	880000000	730000000	52000000	40000000	40000000
sp|O15230|LAMA5_HUMAN	LAMA5	Laminin subunit alpha-5 OS=Homo sapiens GN=LAMA5 PE=1 SV=8	399.48	12	12	7	7	63	94	23	25	6200000	4400000	290000000	30000000	4400000
sp|P27708|PYR1_HUMAN	CAD	CAD protein OS=Homo sapiens GN=CAD PE=1 SV=3	242.83	3	3	3	3	47	67	56	79	1200000	1200000	150000000	200000000	1200000
sp|Q6P2Q9|PRP8_HUMAN	PRPF8	Pre-mRNA-processing-splicing factor 8 OS=Homo sapiens GN=PRPF8 PE=1 SV=2	273.43	0	0	0	0	11	11	58	68	NF	NF	6000000	92000000	6000000
sp|P35221|CTNA1_HUMAN	CTNNA1	Catenin alpha-1 OS=Homo sapiens GN=CTNNA1 PE=1 SV=1	100.01	54	89	52	83	5	5	0	0	290000000	250000000	4700000	NF	4700000
sp|Q9P2B2|FPRP_HUMAN	PTGFRN	Prostaglandin F2 receptor negative regulator OS=Homo sapiens GN=PTGFRN PE=1 SV=2	98.49	49	78	42	68	25	36	17	22	3100000000	2500000000	160000000	61000000	61000000
sp|Q92616|GCN1_HUMAN	GCN1	eIF-2-alpha kinase activator GCN1 OS=Homo sapiens GN=GCN1 PE=1 SV=6	292.57	0	0	0	0	39	53	41	48	NF	NF	49000000	51000000	49000000
sp|O75643|U520_HUMAN	SNRNP200	U5 small nuclear ribonucleoprotein 200 kDa helicase OS=Homo sapiens GN=SNRNP200 PE=1 SV=2	244.35	0	0	1	1	34	38	47	57	NF	340000	51000000	94000000	340000
sp|Q9P265|DIP2B_HUMAN	DIP2B	Disco-interacting protein 2 homolog B OS=Homo sapiens GN=DIP2B PE=1 SV=3	171.38	47	61	40	53	2	2	0	0	140000000	150000000	1600000	NF	1600000
sp|P21333|FLNA_HUMAN	FLNA	Filamin-A OS=Homo sapiens GN=FLNA PE=1 SV=4	280.56	18	20	19	20	30	33	36	40	14000000	15000000	40000000	72000000	14000000
sp|P07814|SYEP_HUMAN	EPRS	Bifunctional glutamate/proline--tRNA ligase OS=Homo sapiens GN=EPRS PE=1 SV=5	170.48	0	0	4	4	36	46	45	57	NF	1600000	80000000	150000000	1600000
sp|Q5T4S7|UBR4_HUMAN	UBR4	E3 ubiquitin-protein ligase UBR4 OS=Homo sapiens GN=UBR4 PE=1 SV=1	573.48	0	0	0	0	33	36	37	40	NF	NF	34000000	53000000	34000000
sp|O43854|EDIL3_HUMAN	EDIL3	EGF-like repeat and discoidin I-like domain-containing protein 3 OS=Homo sapiens GN=EDIL3 PE=1 SV=1	53.73	40	99	25	60	18	25	23	41	7700000000	4300000000	110000000	590000000	110000000
sp|P13639|EF2_HUMAN	EEF2	Elongation factor 2 OS=Homo sapiens GN=EEF2 PE=1 SV=4	95.28	27	33	17	19	33	46	33	42	68000000	30000000	210000000	270000000	30000000
sp|P05023|AT1A1_HUMAN	ATP1A1	Sodium/potassium-transporting ATPase subunit alpha-1 OS=Homo sapiens GN=ATP1A1 PE=1 SV=1	112.82	41	57	41	56	15	17	7	9	190000000	190000000	14000000	6000000	6000000
sp|O60716|CTND1_HUMAN	CTNND1	Catenin delta-1 OS=Homo sapiens GN=CTNND1 PE=1 SV=1	108.1	42	64	34	58	7	7	5	5	330000000	330000000	3500000	4800000	3500000
sp|Q7L576|CYFP1_HUMAN	CYFIP1	Cytoplasmic FMR1-interacting protein 1 OS=Homo sapiens GN=CYFIP1 PE=1 SV=1	145.09	39	43	30	32	9	9	5	6	71000000	53000000	7700000	7500000	7500000
sp|Q02241|KIF23_HUMAN	KIF23	Kinesin-like protein KIF23 OS=Homo sapiens GN=KIF23 PE=1 SV=3	109.99	39	54	40	50	3	3	0	0	250000000	170000000	1600000	NF	1600000
sp|P23229|ITA6_HUMAN	ITGA6	Integrin alpha-6 OS=Homo sapiens GN=ITGA6 PE=1 SV=5	126.53	38	73	36	68	10	11	7	9	320000000	330000000	7800000	4700000	4700000
sp|P15311|EZRI_HUMAN	EZR	Ezrin OS=Homo sapiens GN=EZR PE=1 SV=4	69.37	38	54	26	42	4	4	5	6	270000000	200000000	1900000	5700000	1900000
sp|Q9H4M9|EHD1_HUMAN	EHD1	EH domain-containing protein 1 OS=Homo sapiens GN=EHD1 PE=1 SV=2	60.59	33	45	28	44	7	8	19	20	70000000	54000000	9500000	29000000	9500000
sp|P14618|KPYM_HUMAN	PKM	Pyruvate kinase PKM OS=Homo sapiens GN=PKM PE=1 SV=4	57.9	20	28	20	29	27	54	36	60	42000000	41000000	200000000	520000000	41000000
sp|Q9NZN4|EHD2_HUMAN	EHD2	EH domain-containing protein 2 OS=Homo sapiens GN=EHD2 PE=1 SV=2	61.12	36	63	33	56	2	2	8	8	180000000	160000000	830000	6200000	830000
sp|Q13085|ACACA_HUMAN	ACACA	Acetyl-CoA carboxylase 1 OS=Homo sapiens GN=ACACA PE=1 SV=2	265.38	0	0	0	0	32	36	33	38	NF	NF	27000000	39000000	27000000
sp|P46940|IQGA1_HUMAN	IQGAP1	Ras GTPase-activating-like protein IQGAP1 OS=Homo sapiens GN=IQGAP1 PE=1 SV=1	189.13	29	32	15	18	16	19	24	30	18000000	8900000	11000000	23000000	8900000
sp|P41252|SYIC_HUMAN	IARS	Isoleucine--tRNA ligase, cytoplasmic OS=Homo sapiens GN=IARS PE=1 SV=2	144.41	0	0	0	0	33	44	29	36	NF	NF	140000000	110000000	110000000
sp|P00533|EGFR_HUMAN	EGFR	Epidermal growth factor receptor OS=Homo sapiens GN=EGFR PE=1 SV=2	134.19	33	62	29	49	11	16	9	13	250000000	230000000	12000000	10000000	10000000
sp|O00159|MYO1C_HUMAN	MYO1C	Unconventional myosin-Ic OS=Homo sapiens GN=MYO1C PE=1 SV=4	121.61	34	41	25	32	14	18	19	27	59000000	58000000	12000000	37000000	12000000
sp|O15031|PLXB2_HUMAN	PLXNB2	Plexin-B2 OS=Homo sapiens GN=PLXNB2 PE=1 SV=3	205	30	55	30	49	6	6	3	3	150000000	91000000	3000000	1800000	1800000
sp|P02751|FINC_HUMAN	FN1	Fibronectin OS=Homo sapiens GN=FN1 PE=1 SV=4	262.46	7	7	13	15	27	41	25	30	7300000	20000000	99000000	80000000	7300000
sp|Q12929|EPS8_HUMAN	EPS8	Epidermal growth factor receptor kinase substrate 8 OS=Homo sapiens GN=EPS8 PE=1 SV=1	91.82	32	37	34	44	0	0	0	0	75000000	110000000	NF	NF	75000000
sp|P98160|PGBM_HUMAN	HSPG2	Basement membrane-specific heparan sulfate proteoglycan core protein OS=Homo sapiens GN=HSPG2 PE=1 SV=4	468.53	0	0	5	5	31	35	30	34	NF	2600000	46000000	44000000	2600000
sp|P68371|TBB4B_HUMAN	TUBB4B	Tubulin beta-4B chain OS=Homo sapiens GN=TUBB4B PE=1 SV=1	49.8	19	29	20	37	30	74	29	72	56000000	41000000	560000000	980000000	41000000
sp|P08195|4F2_HUMAN	SLC3A2	4F2 cell-surface antigen heavy chain OS=Homo sapiens GN=SLC3A2 PE=1 SV=3	67.95	34	67	32	60	20	29	17	26	1200000000	1000000000	110000000	60000000	60000000
sp|P50995|ANX11_HUMAN	ANXA11	Annexin A11 OS=Homo sapiens GN=ANXA11 PE=1 SV=1	54.36	36	86	35	70	12	12	11	11	1700000000	1300000000	22000000	24000000	22000000
sp|P35222|CTNB1_HUMAN	CTNNB1	Catenin beta-1 OS=Homo sapiens GN=CTNNB1 PE=1 SV=1	85.44	35	50	33	45	1	1	0	0	170000000	120000000	260000	NF	260000
sp|Q9UHN6|TMEM2_HUMAN	TMEM2	Cell surface hyaluronidase OS=Homo sapiens GN=TMEM2 PE=1 SV=1	154.28	35	41	27	37	5	5	0	0	130000000	120000000	7400000	NF	7400000
sp|P07996|TSP1_HUMAN	THBS1	Thrombospondin-1 OS=Homo sapiens GN=THBS1 PE=1 SV=2	129.3	14	16	20	25	30	49	30	61	27000000	83000000	530000000	1000000000	27000000
sp|Q96PU5|NED4L_HUMAN	NEDD4L	E3 ubiquitin-protein ligase NEDD4-like OS=Homo sapiens GN=NEDD4L PE=1 SV=2	111.86	35	47	29	42	0	0	0	0	49000000	37000000	NF	NF	37000000
sp|Q8N4C8|MINK1_HUMAN	MINK1	Misshapen-like kinase 1 OS=Homo sapiens GN=MINK1 PE=1 SV=2	149.73	30	32	29	30	0	0	0	0	150000000	150000000	NF	NF	150000000
sp|P11142|HSP7C_HUMAN	HSPA8	Heat shock cognate 71 kDa protein OS=Homo sapiens GN=HSPA8 PE=1 SV=1	70.85	30	67	28	69	15	18	15	26	400000000	500000000	35000000	88000000	35000000
sp|O75955|FLOT1_HUMAN	FLOT1	Flotillin-1 OS=Homo sapiens GN=FLOT1 PE=1 SV=3	47.33	35	60	24	40	9	10	5	6	120000000	60000000	9900000	6800000	6800000
sp|P53621|COPA_HUMAN	COPA	Coatomer subunit alpha OS=Homo sapiens GN=COPA PE=1 SV=2	138.26	0	0	0	0	31	38	30	33	NF	NF	44000000	53000000	44000000
sp|P04406|G3P_HUMAN	GAPDH	Glyceraldehyde-3-phosphate dehydrogenase OS=Homo sapiens GN=GAPDH PE=1 SV=3	36.03	19	31	17	29	26	55	24	59	81000000	87000000	440000000	800000000	81000000
sp|Q96J02|ITCH_HUMAN	ITCH	E3 ubiquitin-protein ligase Itchy homolog OS=Homo sapiens GN=ITCH PE=1 SV=2	102.74	31	46	27	37	4	4	6	7	98000000	66000000	3000000	4500000	3000000
sp|P78371|TCPB_HUMAN	CCT2	T-complex protein 1 subunit beta OS=Homo sapiens GN=CCT2 PE=1 SV=4	57.45	8	9	7	9	21	26	23	37	7600000	11000000	42000000	94000000	7600000
sp|P26038|MOES_HUMAN	MSN	Moesin OS=Homo sapiens GN=MSN PE=1 SV=3	67.78	29	37	25	32	0	0	0	0	180000000	280000000	NF	NF	180000000
sp|Q86YQ8|CPNE8_HUMAN	CPNE8	Copine-8 OS=Homo sapiens GN=CPNE8 PE=1 SV=2	63.07	31	65	27	52	0	0	4	4	240000000	190000000	NF	1600000	1600000
sp|Q99959|PKP2_HUMAN	PKP2	Plakophilin-2 OS=Homo sapiens GN=PKP2 PE=1 SV=2	97.35	30	36	26	33	3	3	0	0	61000000	54000000	1300000	NF	1300000
sp|Q9UIW2|PLXA1_HUMAN	PLXNA1	Plexin-A1 OS=Homo sapiens GN=PLXNA1 PE=1 SV=3	210.93	31	37	27	33	0	0	0	0	45000000	35000000	NF	NF	35000000
sp|P07942|LAMB1_HUMAN	LAMB1	Laminin subunit beta-1 OS=Homo sapiens GN=LAMB1 PE=1 SV=2	197.91	3	4	0	0	31	43	8	10	1200000	NF	99000000	13000000	1200000
sp|Q14254|FLOT2_HUMAN	FLOT2	Flotillin-2 OS=Homo sapiens GN=FLOT2 PE=1 SV=2	47.03	29	41	25	36	10	10	5	5	100000000	110000000	9000000	4800000	4800000
sp|Q14126|DSG2_HUMAN	DSG2	Desmoglein-2 OS=Homo sapiens GN=DSG2 PE=1 SV=2	122.22	28	41	28	41	0	0	0	0	37000000	34000000	NF	NF	34000000
sp|Q08211|DHX9_HUMAN	DHX9	ATP-dependent RNA helicase A OS=Homo sapiens GN=DHX9 PE=1 SV=4	140.87	0	0	0	0	25	34	24	29	NF	NF	46000000	38000000	38000000
sp|Q14517|FAT1_HUMAN	FAT1	Protocadherin Fat 1 OS=Homo sapiens GN=FAT1 PE=1 SV=2	505.96	5	5	4	4	24	27	23	24	10000000	3700000	19000000	32000000	3700000
sp|Q9NYQ8|FAT2_HUMAN	FAT2	Protocadherin Fat 2 OS=Homo sapiens GN=FAT2 PE=1 SV=2	479.02	0	0	8	8	20	21	25	30	NF	29000000	15000000	21000000	15000000
sp|Q09666|AHNK_HUMAN	AHNAK	Neuroblast differentiation-associated protein AHNAK OS=Homo sapiens GN=AHNAK PE=1 SV=2	628.7	28	29	18	19	0	0	0	0	18000000	9400000	NF	NF	9400000
sp|P09525|ANXA4_HUMAN	ANXA4	Annexin A4 OS=Homo sapiens GN=ANXA4 PE=1 SV=4	35.86	28	51	24	40	7	7	2	2	430000000	270000000	6200000	2000000	2000000
sp|P05556|ITB1_HUMAN	ITGB1	Integrin beta-1 OS=Homo sapiens GN=ITGB1 PE=1 SV=2	88.36	25	34	24	34	8	13	4	6	310000000	470000000	19000000	8300000	8300000
sp|Q9UQB8|BAIP2_HUMAN	BAIAP2	Brain-specific angiogenesis inhibitor 1-associated protein 2 OS=Homo sapiens GN=BAIAP2 PE=1 SV=1	60.83	30	44	27	41	0	0	0	0	100000000	92000000	NF	NF	92000000
sp|P20073|ANXA7_HUMAN	ANXA7	Annexin A7 OS=Homo sapiens GN=ANXA7 PE=1 SV=3	52.71	23	42	22	40	9	14	3	3	880000000	660000000	23000000	3300000	3300000
sp|Q13200|PSMD2_HUMAN	PSMD2	26S proteasome non-ATPase regulatory subunit 2 OS=Homo sapiens GN=PSMD2 PE=1 SV=3	100.14	4	4	5	5	25	33	25	38	4100000	4600000	120000000	120000000	4100000
sp|P11586|C1TC_HUMAN	MTHFD1	C-1-tetrahydrofolate synthase, cytoplasmic OS=Homo sapiens GN=MTHFD1 PE=1 SV=3	101.5	5	5	4	4	22	30	25	37	2300000	2000000	47000000	66000000	2000000
sp|Q9Y2A7|NCKP1_HUMAN	NCKAP1	Nck-associated protein 1 OS=Homo sapiens GN=NCKAP1 PE=1 SV=1	128.71	23	32	20	29	3	3	6	6	51000000	38000000	2400000	4600000	2400000
sp|P06756|ITAV_HUMAN	ITGAV	Integrin alpha-V OS=Homo sapiens GN=ITGAV PE=1 SV=2	115.96	27	34	24	32	0	0	1	1	44000000	35000000	NF	230000	230000
sp|P11047|LAMC1_HUMAN	LAMC1	Laminin subunit gamma-1 OS=Homo sapiens GN=LAMC1 PE=1 SV=3	177.49	4	4	4	5	30	45	7	7	3100000	3400000	140000000	6500000	3100000
sp|P26006|ITA3_HUMAN	ITGA3	Integrin alpha-3 OS=Homo sapiens GN=ITGA3 PE=1 SV=5	116.54	29	63	24	56	9	11	5	6	450000000	310000000	20000000	8000000	8000000
sp|Q9H0H5|RGAP1_HUMAN	RACGAP1	Rac GTPase-activating protein 1 OS=Homo sapiens GN=RACGAP1 PE=1 SV=1	70.98	28	50	20	45	1	1	0	0	170000000	140000000	500000	NF	500000
sp|P53396|ACLY_HUMAN	ACLY	ATP-citrate synthase OS=Homo sapiens GN=ACLY PE=1 SV=3	120.76	0	0	4	4	24	31	23	26	NF	870000	53000000	53000000	870000
sp|Q9P2J5|SYLC_HUMAN	LARS	Leucine--tRNA ligase, cytoplasmic OS=Homo sapiens GN=LARS PE=1 SV=2	134.38	0	0	0	0	20	24	28	34	NF	NF	19000000	40000000	19000000
sp|P18206|VINC_HUMAN	VCL	Vinculin OS=Homo sapiens GN=VCL PE=1 SV=4	123.72	29	32	20	21	0	0	0	0	33000000	17000000	NF	NF	17000000
sp|P10586|PTPRF_HUMAN	PTPRF	Receptor-type tyrosine-protein phosphatase F OS=Homo sapiens GN=PTPRF PE=1 SV=2	212.74	27	42	18	26	4	4	3	3	170000000	15000000	1800000	1500000	1500000
sp|P49368|TCPG_HUMAN	CCT3	T-complex protein 1 subunit gamma OS=Homo sapiens GN=CCT3 PE=1 SV=4	60.5	5	5	3	3	21	30	25	35	2300000	1800000	460000000	600000000	1800000
sp|Q53EZ4|CEP55_HUMAN	CEP55	Centrosomal protein of 55 kDa OS=Homo sapiens GN=CEP55 PE=1 SV=3	54.15	27	32	21	36	0	0	0	0	170000000	120000000	NF	NF	120000000
sp|P29317|EPHA2_HUMAN	EPHA2	Ephrin type-A receptor 2 OS=Homo sapiens GN=EPHA2 PE=1 SV=2	108.2	19	24	26	34	3	3	0	0	54000000	100000000	1300000	NF	1300000
sp|P06737|PYGL_HUMAN	PYGL	Glycogen phosphorylase, liver form OS=Homo sapiens GN=PYGL PE=1 SV=4	97.09	0	0	0	0	23	26	23	28	NF	NF	41000000	57000000	41000000
sp|P02786|TFR1_HUMAN	TFRC	Transferrin receptor protein 1 OS=Homo sapiens GN=TFRC PE=1 SV=2	84.82	23	35	23	35	16	20	11	13	77000000	89000000	25000000	20000000	20000000
sp|P22314|UBA1_HUMAN	UBA1	Ubiquitin-like modifier-activating enzyme 1 OS=Homo sapiens GN=UBA1 PE=1 SV=3	117.77	7	7	7	7	23	45	20	42	2900000	3200000	56000000	61000000	2900000
sp|Q9H223|EHD4_HUMAN	EHD4	EH domain-containing protein 4 OS=Homo sapiens GN=EHD4 PE=1 SV=1	61.14	25	38	23	35	5	6	6	6	63000000	62000000	3600000	6300000	3600000
sp|P11387|TOP1_HUMAN	TOP1	DNA topoisomerase 1 OS=Homo sapiens GN=TOP1 PE=1 SV=2	90.67	14	16	12	14	21	29	16	22	20000000	23000000	96000000	86000000	20000000
sp|P13010|XRCC5_HUMAN	XRCC5	X-ray repair cross-complementing protein 5 OS=Homo sapiens GN=XRCC5 PE=1 SV=3	82.65	12	12	12	12	14	17	22	33	8900000	7200000	29000000	86000000	7200000
sp|Q6YHK3|CD109_HUMAN	CD109	CD109 antigen OS=Homo sapiens GN=CD109 PE=1 SV=2	161.59	26	34	26	35	0	0	0	0	26000000	29000000	NF	NF	26000000
sp|O43242|PSMD3_HUMAN	PSMD3	26S proteasome non-ATPase regulatory subunit 3 OS=Homo sapiens GN=PSMD3 PE=1 SV=2	60.94	0	0	0	0	18	22	25	34	NF	NF	26000000	98000000	26000000
sp|Q9BQE3|TBA1C_HUMAN	TUBA1C	Tubulin alpha-1C chain OS=Homo sapiens GN=TUBA1C PE=1 SV=1	49.86	15	35	17	36	25	61	24	61	74000000	98000000	1200000000	1000000000	74000000
sp|O00560|SDCB1_HUMAN	SDCBP	Syntenin-1 OS=Homo sapiens GN=SDCBP PE=1 SV=1	32.42	26	41	18	25	9	10	4	5	2700000000	2300000000	45000000	18000000	18000000
sp|P62195|PRS8_HUMAN	PSMC5	26S protease regulatory subunit 8 OS=Homo sapiens GN=PSMC5 PE=1 SV=1	45.6	3	3	2	2	24	37	19	28	2300000	2000000	73000000	55000000	2000000
sp|Q9Y446|PKP3_HUMAN	PKP3	Plakophilin-3 OS=Homo sapiens GN=PKP3 PE=1 SV=1	87.03	27	36	20	27	0	0	0	0	89000000	62000000	NF	NF	62000000
sp|Q01813|PFKAP_HUMAN	PFKP	ATP-dependent 6-phosphofructokinase, platelet type OS=Homo sapiens GN=PFKP PE=1 SV=2	85.54	0	0	4	4	22	28	24	31	NF	4500000	68000000	82000000	4500000
sp|P26640|SYVC_HUMAN	VARS	Valine--tRNA ligase OS=Homo sapiens GN=VARS PE=1 SV=4	140.39	0	0	0	0	21	26	26	31	NF	NF	37000000	64000000	37000000
sp|P49588|SYAC_HUMAN	AARS	Alanine--tRNA ligase, cytoplasmic OS=Homo sapiens GN=AARS PE=1 SV=2	106.74	3	3	1	1	18	19	23	24	1700000	520000	22000000	42000000	520000
sp|Q92878|RAD50_HUMAN	RAD50	DNA repair protein RAD50 OS=Homo sapiens GN=RAD50 PE=1 SV=1	153.8	0	0	0	0	19	22	20	23	NF	NF	32000000	50000000	32000000
sp|Q14152|EIF3A_HUMAN	EIF3A	Eukaryotic translation initiation factor 3 subunit A OS=Homo sapiens GN=EIF3A PE=1 SV=1	166.47	0	0	0	0	14	17	24	26	NF	NF	16000000	36000000	16000000
sp|Q9H9H4|VP37B_HUMAN	VPS37B	Vacuolar protein sorting-associated protein 37B OS=Homo sapiens GN=VPS37B PE=1 SV=1	31.29	22	37	25	43	6	7	0	0	110000000	170000000	86000000	NF	86000000
sp|O43795|MYO1B_HUMAN	MYO1B	Unconventional myosin-Ib OS=Homo sapiens GN=MYO1B PE=1 SV=3	131.9	19	25	16	20	14	16	16	20	20000000	15000000	23000000	26000000	15000000
sp|P12956|XRCC6_HUMAN	XRCC6	X-ray repair cross-complementing protein 6 OS=Homo sapiens GN=XRCC6 PE=1 SV=2	69.8	8	10	15	19	8	9	20	31	9000000	13000000	8700000	38000000	8700000
sp|P17301|ITA2_HUMAN	ITGA2	Integrin alpha-2 OS=Homo sapiens GN=ITGA2 PE=1 SV=1	129.21	23	31	21	27	1	1	0	0	46000000	49000000	870000	NF	870000
sp|O75533|SF3B1_HUMAN	SF3B1	Splicing factor 3B subunit 1 OS=Homo sapiens GN=SF3B1 PE=1 SV=3	145.74	0	0	0	0	10	14	23	33	NF	NF	15000000	65000000	15000000
sp|Q08380|LG3BP_HUMAN	LGALS3BP	Galectin-3-binding protein OS=Homo sapiens GN=LGALS3BP PE=1 SV=1	65.29	18	29	21	44	13	27	20	41	370000000	1300000000	250000000	1300000000	250000000
sp|Q99816|TS101_HUMAN	TSG101	Tumor susceptibility gene 101 protein OS=Homo sapiens GN=TSG101 PE=1 SV=2	43.92	21	40	19	45	8	12	6	7	360000000	440000000	19000000	7500000	7500000
sp|P68104|EF1A1_HUMAN	EEF1A1	Elongation factor 1-alpha 1 OS=Homo sapiens GN=EEF1A1 PE=1 SV=1	50.11	17	25	14	21	18	22	12	19	160000000	120000000	430000000	610000000	120000000
sp|Q99829|CPNE1_HUMAN	CPNE1	Copine-1 OS=Homo sapiens GN=CPNE1 PE=1 SV=1	59.02	23	42	14	23	7	7	5	5	330000000	130000000	5000000	5600000	5000000
sp|P62258|1433E_HUMAN	YWHAE	14-3-3 protein epsilon OS=Homo sapiens GN=YWHAE PE=1 SV=1	29.16	20	34	22	31	5	5	4	5	82000000	77000000	270000000	270000000	77000000
sp|P06733|ENOA_HUMAN	ENO1	Alpha-enolase OS=Homo sapiens GN=ENO1 PE=1 SV=2	47.14	18	27	17	27	7	9	8	10	56000000	49000000	18000000	44000000	18000000
sp|P50990|TCPQ_HUMAN	CCT8	T-complex protein 1 subunit theta OS=Homo sapiens GN=CCT8 PE=1 SV=4	59.58	8	9	10	11	18	20	20	21	8800000	8500000	39000000	69000000	8500000
sp|Q14697|GANAB_HUMAN	GANAB	Neutral alpha-glucosidase AB OS=Homo sapiens GN=GANAB PE=1 SV=3	106.81	0	0	0	0	19	24	18	21	NF	NF	24000000	25000000	24000000
sp|P33992|MCM5_HUMAN	MCM5	DNA replication licensing factor MCM5 OS=Homo sapiens GN=MCM5 PE=1 SV=5	82.23	0	0	0	0	18	22	19	22	NF	NF	20000000	33000000	20000000
sp|Q9Y4L1|HYOU1_HUMAN	HYOU1	Hypoxia up-regulated protein 1 OS=Homo sapiens GN=HYOU1 PE=1 SV=1	111.27	0	0	0	0	19	20	22	23	NF	NF	21000000	28000000	21000000
sp|Q15149|PLEC_HUMAN	PLEC	Plectin OS=Homo sapiens GN=PLEC PE=1 SV=3	531.47	0	0	2	2	15	15	18	18	NF	550000	11000000	22000000	550000
sp|P0DMV9|HS71B_HUMAN	HSPA1B	Heat shock 70 kDa protein 1B OS=Homo sapiens GN=HSPA1B PE=1 SV=1	70.01	19	39	18	34	7	13	15	23	140000000	110000000	15000000	54000000	15000000
sp|Q13418|ILK_HUMAN	ILK	Integrin-linked protein kinase OS=Homo sapiens GN=ILK PE=1 SV=2	51.39	13	16	11	15	19	27	19	29	23000000	15000000	39000000	67000000	15000000
sp|P17980|PRS6A_HUMAN	PSMC3	26S protease regulatory subunit 6A OS=Homo sapiens GN=PSMC3 PE=1 SV=3	49.17	4	4	2	2	21	31	19	27	2400000	930000	29000000	37000000	930000
sp|Q9UKS6|PACN3_HUMAN	PACSIN3	Protein kinase C and casein kinase substrate in neurons protein 3 OS=Homo sapiens GN=PACSIN3 PE=1 SV=2	48.46	19	28	20	33	0	0	0	0	76000000	92000000	NF	NF	76000000
sp|O75131|CPNE3_HUMAN	CPNE3	Copine-3 OS=Homo sapiens GN=CPNE3 PE=1 SV=1	60.09	21	27	16	18	0	0	8	9	230000000	170000000	NF	28000000	28000000
sp|Q9UHR4|BI2L1_HUMAN	BAIAP2L1	Brain-specific angiogenesis inhibitor 1-associated protein 2-like protein 1 OS=Homo sapiens GN=BAIAP2L1 PE=1 SV=2	56.85	22	27	17	26	0	0	0	0	42000000	55000000	NF	NF	42000000
sp|O75054|IGSF3_HUMAN	IGSF3	Immunoglobulin superfamily member 3 OS=Homo sapiens GN=IGSF3 PE=2 SV=3	135.11	19	22	18	23	0	0	0	0	35000000	38000000	NF	NF	35000000
sp|P04083|ANXA1_HUMAN	ANXA1	Annexin A1 OS=Homo sapiens GN=ANXA1 PE=1 SV=2	38.69	22	34	18	33	9	10	9	10	170000000	150000000	6800000	10000000	6800000
sp|P35998|PRS7_HUMAN	PSMC2	26S protease regulatory subunit 7 OS=Homo sapiens GN=PSMC2 PE=1 SV=3	48.6	3	3	4	4	19	34	16	26	2400000	2800000	67000000	88000000	2400000
sp|P68400|CSK21_HUMAN	CSNK2A1	Casein kinase II subunit alpha OS=Homo sapiens GN=CSNK2A1 PE=1 SV=1	45.11	1	1	5	7	9	15	23	43	150000	2400000	8400000	230000000	150000
sp|P38606|VATA_HUMAN	ATP6V1A	V-type proton ATPase catalytic subunit A OS=Homo sapiens GN=ATP6V1A PE=1 SV=2	68.26	19	24	15	18	8	8	14	16	32000000	18000000	4200000	23000000	4200000
sp|Q86X29|LSR_HUMAN	LSR	Lipolysis-stimulated lipoprotein receptor OS=Homo sapiens GN=LSR PE=1 SV=4	71.39	21	29	15	25	0	0	4	4	260000000	250000000	NF	3000000	3000000
sp|Q96J84|KIRR1_HUMAN	KIRREL	Kin of IRRE-like protein 1 OS=Homo sapiens GN=KIRREL PE=1 SV=2	83.48	22	28	17	27	0	0	0	0	50000000	47000000	NF	NF	47000000
sp|P17987|TCPA_HUMAN	TCP1	T-complex protein 1 subunit alpha OS=Homo sapiens GN=TCP1 PE=1 SV=1	60.31	7	7	4	4	14	18	17	20	4900000	2100000	29000000	69000000	2100000
sp|P31939|PUR9_HUMAN	ATIC	Bifunctional purine biosynthesis protein PURH OS=Homo sapiens GN=ATIC PE=1 SV=3	64.58	5	6	3	3	12	15	20	25	2300000	800000	12000000	39000000	800000
sp|Q99460|PSMD1_HUMAN	PSMD1	26S proteasome non-ATPase regulatory subunit 1 OS=Homo sapiens GN=PSMD1 PE=1 SV=2	105.77	0	0	0	0	21	28	15	17	NF	NF	36000000	19000000	19000000
sp|Q9P273|TEN3_HUMAN	TENM3	Teneurin-3 OS=Homo sapiens GN=TENM3 PE=2 SV=3	300.76	17	20	18	22	1	1	0	0	15000000	14000000	2100000	NF	2100000
sp|O95819|M4K4_HUMAN	MAP4K4	Mitogen-activated protein kinase kinase kinase kinase 4 OS=Homo sapiens GN=MAP4K4 PE=1 SV=2	142.01	19	25	16	17	0	0	0	0	45000000	36000000	NF	NF	36000000
sp|O00232|PSD12_HUMAN	PSMD12	26S proteasome non-ATPase regulatory subunit 12 OS=Homo sapiens GN=PSMD12 PE=1 SV=3	52.87	0	0	0	0	18	24	17	17	NF	NF	46000000	46000000	46000000
sp|Q9BQG0|MBB1A_HUMAN	MYBBP1A	Myb-binding protein 1A OS=Homo sapiens GN=MYBBP1A PE=1 SV=2	148.76	0	0	0	0	16	18	20	22	NF	NF	18000000	30000000	18000000
sp|P11388|TOP2A_HUMAN	TOP2A	DNA topoisomerase 2-alpha OS=Homo sapiens GN=TOP2A PE=1 SV=3	174.28	0	0	0	0	16	17	18	19	NF	NF	22000000	27000000	22000000
sp|P14868|SYDC_HUMAN	DARS	Aspartate--tRNA ligase, cytoplasmic OS=Homo sapiens GN=DARS PE=1 SV=2	57.1	0	0	0	0	17	19	16	16	NF	NF	40000000	53000000	40000000
sp|P62736|ACTA_HUMAN	ACTA2	Actin, aortic smooth muscle OS=Homo sapiens GN=ACTA2 PE=1 SV=1	41.98	14	24	13	20	18	36	17	34	510000000	370000000	770000000	870000000	370000000
sp|Q12959|DLG1_HUMAN	DLG1	Disks large homolog 1 OS=Homo sapiens GN=DLG1 PE=1 SV=2	100.39	19	30	16	28	0	0	0	0	25000000	27000000	NF	NF	25000000
sp|P55072|TERA_HUMAN	VCP	Transitional endoplasmic reticulum ATPase OS=Homo sapiens GN=VCP PE=1 SV=4	89.27	17	23	19	30	1	3	1	1	25000000	28000000	1000000	240000	240000
sp|P43686|PRS6B_HUMAN	PSMC4	26S protease regulatory subunit 6B OS=Homo sapiens GN=PSMC4 PE=1 SV=2	47.34	0	0	0	0	20	31	16	24	NF	NF	55000000	47000000	47000000
sp|O43491|E41L2_HUMAN	EPB41L2	Band 4.1-like protein 2 OS=Homo sapiens GN=EPB41L2 PE=1 SV=1	112.52	19	25	16	20	2	2	2	2	24000000	20000000	2500000	2000000	2000000
sp|P32926|DSG3_HUMAN	DSG3	Desmoglein-3 OS=Homo sapiens GN=DSG3 PE=1 SV=2	107.47	20	23	17	21	3	3	1	1	23000000	21000000	1500000	500000	500000
sp|P49411|EFTU_HUMAN	TUFM	Elongation factor Tu, mitochondrial OS=Homo sapiens GN=TUFM PE=1 SV=2	49.51	0	0	2	2	18	19	17	22	NF	490000	46000000	52000000	490000
sp|O00231|PSD11_HUMAN	PSMD11	26S proteasome non-ATPase regulatory subunit 11 OS=Homo sapiens GN=PSMD11 PE=1 SV=3	47.43	0	0	0	0	19	21	16	19	NF	NF	49000000	53000000	49000000
sp|Q99832|TCPH_HUMAN	CCT7	T-complex protein 1 subunit eta OS=Homo sapiens GN=CCT7 PE=1 SV=2	59.33	4	4	2	2	11	12	18	20	2300000	1300000	17000000	55000000	1300000
sp|P38919|IF4A3_HUMAN	EIF4A3	Eukaryotic initiation factor 4A-III OS=Homo sapiens GN=EIF4A3 PE=1 SV=4	46.84	0	0	1	1	17	19	17	18	NF	360000	49000000	64000000	360000
sp|Q8NE71|ABCF1_HUMAN	ABCF1	ATP-binding cassette sub-family F member 1 OS=Homo sapiens GN=ABCF1 PE=1 SV=2	95.87	0	0	0	0	18	19	15	17	NF	NF	20000000	43000000	20000000
sp|Q07157|ZO1_HUMAN	TJP1	Tight junction protein ZO-1 OS=Homo sapiens GN=TJP1 PE=1 SV=3	195.34	20	21	11	12	0	0	0	0	16000000	6300000	NF	NF	6300000
sp|Q9UDY2|ZO2_HUMAN	TJP2	Tight junction protein ZO-2 OS=Homo sapiens GN=TJP2 PE=1 SV=2	133.88	17	18	11	12	0	0	0	0	20000000	11000000	NF	NF	11000000
sp|Q08431|MFGM_HUMAN	MFGE8	Lactadherin OS=Homo sapiens GN=MFGE8 PE=1 SV=2	43.1	16	28	19	36	6	10	10	16	290000000	350000000	12000000	43000000	12000000
sp|P07900|HS90A_HUMAN	HSP90AA1	Heat shock protein HSP 90-alpha OS=Homo sapiens GN=HSP90AA1 PE=1 SV=5	84.61	17	17	12	14	18	21	14	19	24000000	21000000	57000000	61000000	21000000
sp|Q13740|CD166_HUMAN	ALCAM	CD166 antigen OS=Homo sapiens GN=ALCAM PE=1 SV=2	65.06	20	30	15	28	3	3	0	0	39000000	35000000	1300000	NF	1300000
sp|Q8IWA5|CTL2_HUMAN	SLC44A2	Choline transporter-like protein 2 OS=Homo sapiens GN=SLC44A2 PE=1 SV=3	80.07	18	29	12	21	3	5	0	0	110000000	99000000	3300000	NF	3300000
sp|P33993|MCM7_HUMAN	MCM7	DNA replication licensing factor MCM7 OS=Homo sapiens GN=MCM7 PE=1 SV=4	81.26	0	0	0	0	18	24	19	27	NF	NF	20000000	27000000	20000000
sp|P08243|ASNS_HUMAN	ASNS	Asparagine synthetase [glutamine-hydrolyzing] OS=Homo sapiens GN=ASNS PE=1 SV=4	64.33	0	0	0	0	13	19	21	30	NF	NF	32000000	94000000	32000000
sp|P46777|RL5_HUMAN	RPL5	60S ribosomal protein L5 OS=Homo sapiens GN=RPL5 PE=1 SV=3	34.34	0	0	0	0	15	16	18	22	NF	NF	150000000	270000000	150000000
sp|Q15029|U5S1_HUMAN	EFTUD2	116 kDa U5 small nuclear ribonucleoprotein component OS=Homo sapiens GN=EFTUD2 PE=1 SV=1	109.37	0	0	0	0	9	9	20	25	NF	NF	6100000	31000000	6100000
sp|Q96RT1|ERBIN_HUMAN	ERBIN	Erbin OS=Homo sapiens GN=ERBIN PE=1 SV=2	158.2	15	16	17	18	0	0	0	0	14000000	13000000	NF	NF	13000000
sp|Q14240|IF4A2_HUMAN	EIF4A2	Eukaryotic initiation factor 4A-II OS=Homo sapiens GN=EIF4A2 PE=1 SV=2	46.37	5	5	5	6	16	25	16	23	3900000	6000000	88000000	120000000	3900000
sp|P62191|PRS4_HUMAN	PSMC1	26S protease regulatory subunit 4 OS=Homo sapiens GN=PSMC1 PE=1 SV=1	49.15	3	4	2	2	15	26	15	24	3500000	820000	38000000	29000000	820000
sp|P23396|RS3_HUMAN	RPS3	40S ribosomal protein S3 OS=Homo sapiens GN=RPS3 PE=1 SV=2	26.67	3	3	4	4	18	27	14	21	990000	3300000	86000000	71000000	990000
sp|P08758|ANXA5_HUMAN	ANXA5	Annexin A5 OS=Homo sapiens GN=ANXA5 PE=1 SV=2	35.91	17	27	12	24	2	2	1	1	49000000	47000000	780000	930000	780000
sp|P53990|IST1_HUMAN	IST1	IST1 homolog OS=Homo sapiens GN=IST1 PE=1 SV=1	39.73	17	26	14	19	4	5	3	3	370000000	220000000	6100000	3700000	3700000
sp|P50991|TCPD_HUMAN	CCT4	T-complex protein 1 subunit delta OS=Homo sapiens GN=CCT4 PE=1 SV=4	57.89	8	8	7	8	14	15	15	20	4400000	6800000	23000000	75000000	4400000
sp|P50895|BCAM_HUMAN	BCAM	Basal cell adhesion molecule OS=Homo sapiens GN=BCAM PE=1 SV=2	67.36	17	22	17	24	1	1	1	1	32000000	230000000	190000	180000	180000
sp|Q9H6S3|ES8L2_HUMAN	EPS8L2	Epidermal growth factor receptor kinase substrate 8-like protein 2 OS=Homo sapiens GN=EPS8L2 PE=1 SV=2	80.57	16	21	15	22	0	0	0	0	23000000	18000000	NF	NF	18000000
sp|P00966|ASSY_HUMAN	ASS1	Argininosuccinate synthase OS=Homo sapiens GN=ASS1 PE=1 SV=2	46.5	0	0	0	0	14	19	15	18	NF	NF	34000000	35000000	34000000
sp|Q15393|SF3B3_HUMAN	SF3B3	Splicing factor 3B subunit 3 OS=Homo sapiens GN=SF3B3 PE=1 SV=4	135.49	0	0	0	0	12	15	17	21	NF	NF	12000000	27000000	12000000
sp|O14936|CSKP_HUMAN	CASK	Peripheral plasma membrane protein CASK OS=Homo sapiens GN=CASK PE=1 SV=3	105.06	15	18	16	18	0	0	0	0	21000000	19000000	NF	NF	19000000
sp|P25205|MCM3_HUMAN	MCM3	DNA replication licensing factor MCM3 OS=Homo sapiens GN=MCM3 PE=1 SV=3	90.92	0	0	0	0	13	14	17	19	NF	NF	15000000	44000000	15000000
sp|Q9Y6W3|CAN7_HUMAN	CAPN7	Calpain-7 OS=Homo sapiens GN=CAPN7 PE=1 SV=1	92.59	20	22	9	10	0	0	0	0	26000000	11000000	NF	NF	11000000
sp|P53618|COPB_HUMAN	COPB1	Coatomer subunit beta OS=Homo sapiens GN=COPB1 PE=1 SV=3	107.07	0	0	0	0	10	11	17	20	NF	NF	9900000	41000000	9900000
sp|P09758|TACD2_HUMAN	TACSTD2	Tumor-associated calcium signal transducer 2 OS=Homo sapiens GN=TACSTD2 PE=1 SV=3	35.69	17	32	14	31	6	10	7	12	610000000	670000000	18000000	34000000	18000000
sp|P04792|HSPB1_HUMAN	HSPB1	Heat shock protein beta-1 OS=Homo sapiens GN=HSPB1 PE=1 SV=2	22.77	10	15	11	19	11	25	12	21	18000000	21000000	74000000	98000000	18000000
sp|P23526|SAHH_HUMAN	AHCY	Adenosylhomocysteinase OS=Homo sapiens GN=AHCY PE=1 SV=4	47.69	9	11	11	15	14	18	15	24	13000000	30000000	180000000	330000000	13000000
sp|Q969P0|IGSF8_HUMAN	IGSF8	Immunoglobulin superfamily member 8 OS=Homo sapiens GN=IGSF8 PE=1 SV=1	64.99	15	24	17	25	5	5	5	5	140000000	150000000	4100000	7000000	4100000
sp|P0C0L4|CO4A_HUMAN	C4A	Complement C4-A OS=Homo sapiens GN=C4A PE=1 SV=2	192.66	14	17	12	17	11	12	6	9	270000000	530000000	160000000	300000000	160000000
sp|P12429|ANXA3_HUMAN	ANXA3	Annexin A3 OS=Homo sapiens GN=ANXA3 PE=1 SV=3	36.35	18	27	15	22	0	0	1	1	67000000	39000000	NF	240000	240000
sp|Q8NEM2|SHCBP_HUMAN	SHCBP1	SHC SH2 domain-binding protein 1 OS=Homo sapiens GN=SHCBP1 PE=1 SV=3	75.64	14	25	13	21	1	1	0	0	42000000	19000000	190000	NF	190000
sp|P22102|PUR2_HUMAN	GART	Trifunctional purine biosynthetic protein adenosine-3 OS=Homo sapiens GN=GART PE=1 SV=1	107.7	2	4	1	1	13	16	18	24	30000000	470000	39000000	43000000	470000
sp|P40227|TCPZ_HUMAN	CCT6A	T-complex protein 1 subunit zeta OS=Homo sapiens GN=CCT6A PE=1 SV=3	57.99	4	5	3	4	10	12	15	20	6300000	1500000	15000000	57000000	1500000
sp|O43143|DHX15_HUMAN	DHX15	Pre-mRNA-splicing factor ATP-dependent RNA helicase DHX15 OS=Homo sapiens GN=DHX15 PE=1 SV=2	90.88	0	0	0	0	13	17	17	23	NF	NF	19000000	39000000	19000000
sp|P35241|RADI_HUMAN	RDX	Radixin OS=Homo sapiens GN=RDX PE=1 SV=1	68.52	18	22	12	16	0	0	0	0	34000000	24000000	NF	NF	24000000
sp|P06576|ATPB_HUMAN	ATP5B	ATP synthase subunit beta, mitochondrial OS=Homo sapiens GN=ATP5B PE=1 SV=3	56.52	0	0	0	0	13	16	17	21	NF	NF	17000000	19000000	17000000
sp|Q9P206|K1522_HUMAN	KIAA1522	Uncharacterized protein KIAA1522 OS=Homo sapiens GN=KIAA1522 PE=1 SV=2	107.03	18	24	11	12	0	0	0	0	24000000	11000000	NF	NF	11000000
sp|Q96PY5|FMNL2_HUMAN	FMNL2	Formin-like protein 2 OS=Homo sapiens GN=FMNL2 PE=1 SV=3	123.24	16	19	13	14	0	0	0	0	21000000	13000000	NF	NF	13000000
sp|Q08345|DDR1_HUMAN	DDR1	Epithelial discoidin domain-containing receptor 1 OS=Homo sapiens GN=DDR1 PE=1 SV=1	101.06	17	20	9	9	3	3	0	0	57000000	23000000	1700000	NF	1700000
sp|O00567|NOP56_HUMAN	NOP56	Nucleolar protein 56 OS=Homo sapiens GN=NOP56 PE=1 SV=4	66.01	0	0	0	0	8	9	16	20	NF	NF	11000000	35000000	11000000
sp|O95347|SMC2_HUMAN	SMC2	Structural maintenance of chromosomes protein 2 OS=Homo sapiens GN=SMC2 PE=1 SV=2	135.57	0	0	0	0	13	13	14	14	NF	NF	6300000	11000000	6300000
sp|O94832|MYO1D_HUMAN	MYO1D	Unconventional myosin-Id OS=Homo sapiens GN=MYO1D PE=1 SV=2	116.13	18	18	4	4	0	0	3	3	17000000	4200000	NF	2800000	2800000
sp|Q9UK41|VPS28_HUMAN	VPS28	Vacuolar protein sorting-associated protein 28 homolog OS=Homo sapiens GN=VPS28 PE=1 SV=1	25.41	15	31	14	32	0	0	0	0	99000000	110000000	NF	NF	99000000
sp|P05187|PPB1_HUMAN	ALPP	Alkaline phosphatase, placental type OS=Homo sapiens GN=ALPP PE=1 SV=2	57.92	18	33	14	22	0	0	0	0	85000000	33000000	NF	NF	33000000
sp|Q13308|PTK7_HUMAN	PTK7	Inactive tyrosine-protein kinase 7 OS=Homo sapiens GN=PTK7 PE=1 SV=2	118.32	15	25	15	26	3	3	0	0	30000000	42000000	1100000	NF	1100000
sp|Q5VW32|BROX_HUMAN	BROX	BRO1 domain-containing protein BROX OS=Homo sapiens GN=BROX PE=1 SV=1	46.45	17	26	11	19	3	3	3	3	140000000	110000000	2100000	3500000	2100000
sp|Q96FN4|CPNE2_HUMAN	CPNE2	Copine-2 OS=Homo sapiens GN=CPNE2 PE=1 SV=3	61.15	18	26	11	19	0	0	0	0	67000000	47000000	NF	NF	47000000
sp|Q9C0B5|ZDHC5_HUMAN	ZDHHC5	Palmitoyltransferase ZDHHC5 OS=Homo sapiens GN=ZDHHC5 PE=1 SV=2	77.5	17	24	13	17	0	0	0	0	25000000	18000000	NF	NF	18000000
sp|Q9H5V8|CDCP1_HUMAN	CDCP1	CUB domain-containing protein 1 OS=Homo sapiens GN=CDCP1 PE=1 SV=3	92.87	14	21	16	20	0	0	0	0	39000000	37000000	NF	NF	37000000
sp|P41250|GARS_HUMAN	GARS	Glycine--tRNA ligase OS=Homo sapiens GN=GARS PE=1 SV=3	83.11	4	4	2	2	13	14	15	19	2400000	1000000	25000000	37000000	1000000
sp|Q9UN37|VPS4A_HUMAN	VPS4A	Vacuolar protein sorting-associated protein 4A OS=Homo sapiens GN=VPS4A PE=1 SV=1	48.87	16	18	12	17	0	0	0	0	50000000	57000000	NF	NF	50000000
sp|Q16787|LAMA3_HUMAN	LAMA3	Laminin subunit alpha-3 OS=Homo sapiens GN=LAMA3 PE=1 SV=2	366.41	0	0	0	0	12	14	17	19	NF	NF	13000000	18000000	13000000
sp|O00186|STXB3_HUMAN	STXBP3	Syntaxin-binding protein 3 OS=Homo sapiens GN=STXBP3 PE=1 SV=2	67.72	16	18	14	14	0	0	0	0	280000000	15000000	NF	NF	15000000
sp|P49915|GUAA_HUMAN	GMPS	GMP synthase [glutamine-hydrolyzing] OS=Homo sapiens GN=GMPS PE=1 SV=1	76.67	0	0	0	0	11	12	13	18	NF	NF	7800000	22000000	7800000
sp|Q99569|PKP4_HUMAN	PKP4	Plakophilin-4 OS=Homo sapiens GN=PKP4 PE=1 SV=2	131.79	16	16	11	13	0	0	0	0	16000000	11000000	NF	NF	11000000
sp|Q7KZF4|SND1_HUMAN	SND1	Staphylococcal nuclease domain-containing protein 1 OS=Homo sapiens GN=SND1 PE=1 SV=1	101.93	1	1	0	0	11	11	17	17	710000	NF	18000000	24000000	710000
sp|Q13751|LAMB3_HUMAN	LAMB3	Laminin subunit beta-3 OS=Homo sapiens GN=LAMB3 PE=1 SV=1	129.49	0	0	0	0	9	10	16	18	NF	NF	11000000	52000000	11000000
sp|P62805|H4_HUMAN	HIST1H4A	Histone H4 OS=Homo sapiens GN=HIST1H4A PE=1 SV=2	11.36	14	21	16	23	15	36	10	22	220000000	1200000000	7500000000	4100000000	220000000
sp|P00558|PGK1_HUMAN	PGK1	Phosphoglycerate kinase 1 OS=Homo sapiens GN=PGK1 PE=1 SV=3	44.59	10	15	11	18	11	19	13	25	16000000	28000000	41000000	69000000	16000000
sp|P51149|RAB7A_HUMAN	RAB7A	Ras-related protein Rab-7a OS=Homo sapiens GN=RAB7A PE=1 SV=1	23.47	15	25	11	24	9	14	9	9	33000000	43000000	37000000	13000000	13000000
sp|P63244|RACK1_HUMAN	RACK1	Receptor of activated protein C kinase 1 OS=Homo sapiens GN=RACK1 PE=1 SV=3	35.05	5	6	6	6	14	25	13	22	3800000	18000000	130000000	160000000	3800000
sp|P10909|CLUS_HUMAN	CLU	Clusterin OS=Homo sapiens GN=CLU PE=1 SV=1	52.46	5	5	5	6	12	16	16	23	5100000	10000000	68000000	210000000	5100000
sp|P39023|RL3_HUMAN	RPL3	60S ribosomal protein L3 OS=Homo sapiens GN=RPL3 PE=1 SV=2	46.08	0	0	2	2	8	17	16	30	NF	1400000	20000000	110000000	1400000
sp|P12830|CADH1_HUMAN	CDH1	Cadherin-1 OS=Homo sapiens GN=CDH1 PE=1 SV=3	97.4	15	23	14	23	1	1	0	0	42000000	36000000	550000	NF	550000
sp|P18124|RL7_HUMAN	RPL7	60S ribosomal protein L7 OS=Homo sapiens GN=RPL7 PE=1 SV=1	29.21	3	3	4	4	14	18	14	18	1200000	2900000	79000000	120000000	1200000
sp|Q15008|PSMD6_HUMAN	PSMD6	26S proteasome non-ATPase regulatory subunit 6 OS=Homo sapiens GN=PSMD6 PE=1 SV=1	45.5	0	0	0	0	7	12	17	28	NF	NF	15000000	67000000	15000000
sp|A5D8V6|VP37C_HUMAN	VPS37C	Vacuolar protein sorting-associated protein 37C OS=Homo sapiens GN=VPS37C PE=1 SV=2	38.63	16	20	11	13	2	2	2	2	180000000	65000000	1600000	1200000	1200000
sp|P04181|OAT_HUMAN	OAT	Ornithine aminotransferase, mitochondrial OS=Homo sapiens GN=OAT PE=1 SV=1	48.5	0	0	0	0	11	14	16	23	NF	NF	8800000	33000000	8800000
sp|O94973|AP2A2_HUMAN	AP2A2	AP-2 complex subunit alpha-2 OS=Homo sapiens GN=AP2A2 PE=1 SV=2	103.89	12	14	4	4	0	0	10	13	15000000	1600000	NF	32000000	1600000
sp|P11216|PYGB_HUMAN	PYGB	Glycogen phosphorylase, brain form OS=Homo sapiens GN=PYGB PE=1 SV=5	96.63	3	3	2	2	11	12	11	11	1700000	770000	15000000	12000000	770000
sp|P54136|SYRC_HUMAN	RARS	Arginine--tRNA ligase, cytoplasmic OS=Homo sapiens GN=RARS PE=1 SV=2	75.33	2	2	3	3	10	10	13	13	790000	1700000	15000000	17000000	790000
sp|O75369|FLNB_HUMAN	FLNB	Filamin-B OS=Homo sapiens GN=FLNB PE=1 SV=2	277.99	0	0	0	0	14	14	12	14	NF	NF	16000000	23000000	16000000
sp|Q92841|DDX17_HUMAN	DDX17	Probable ATP-dependent RNA helicase DDX17 OS=Homo sapiens GN=DDX17 PE=1 SV=2	80.22	0	0	2	2	10	10	13	14	NF	470000	15000000	26000000	470000
sp|Q9NR99|MXRA5_HUMAN	MXRA5	Matrix-remodeling-associated protein 5 OS=Homo sapiens GN=MXRA5 PE=2 SV=3	311.95	0	0	0	0	14	14	9	10	NF	NF	12000000	9000000	9000000
sp|Q9NTJ3|SMC4_HUMAN	SMC4	Structural maintenance of chromosomes protein 4 OS=Homo sapiens GN=SMC4 PE=1 SV=2	147.09	0	0	0	0	12	12	11	11	NF	NF	33000000	15000000	15000000
sp|Q9Y265|RUVB1_HUMAN	RUVBL1	RuvB-like 1 OS=Homo sapiens GN=RUVBL1 PE=1 SV=1	50.2	5	6	3	4	13	24	13	17	3100000	1700000	40000000	34000000	1700000
sp|P60842|IF4A1_HUMAN	EIF4A1	Eukaryotic initiation factor 4A-I OS=Homo sapiens GN=EIF4A1 PE=1 SV=1	46.12	8	8	9	11	11	14	14	17	5800000	8700000	45000000	55000000	5800000
sp|O14672|ADA10_HUMAN	ADAM10	Disintegrin and metalloproteinase domain-containing protein 10 OS=Homo sapiens GN=ADAM10 PE=1 SV=1	84.09	15	22	13	19	5	5	3	3	400000000	530000000	16000000	11000000	11000000
sp|Q8N271|PROM2_HUMAN	PROM2	Prominin-2 OS=Homo sapiens GN=PROM2 PE=1 SV=1	91.82	14	21	13	20	3	3	0	0	39000000	32000000	1600000	NF	1600000
sp|P21980|TGM2_HUMAN	TGM2	Protein-glutamine gamma-glutamyltransferase 2 OS=Homo sapiens GN=TGM2 PE=1 SV=2	77.28	0	0	1	1	12	21	10	20	NF	360000	24000000	21000000	360000
sp|P30626|SORCN_HUMAN	SRI	Sorcin OS=Homo sapiens GN=SRI PE=1 SV=1	21.66	16	19	12	12	6	7	4	4	730000000	500000000	56000000	13000000	13000000
sp|P62333|PRS10_HUMAN	PSMC6	26S protease regulatory subunit 10B OS=Homo sapiens GN=PSMC6 PE=1 SV=1	44.15	0	0	0	0	14	19	15	22	NF	NF	26000000	35000000	26000000
sp|P21399|ACOC_HUMAN	ACO1	Cytoplasmic aconitate hydratase OS=Homo sapiens GN=ACO1 PE=1 SV=3	98.34	0	0	0	0	14	21	13	18	NF	NF	50000000	47000000	47000000
sp|Q6NZI2|PTRF_HUMAN	PTRF	Polymerase I and transcript release factor OS=Homo sapiens GN=PTRF PE=1 SV=1	43.45	13	17	12	14	3	4	3	3	30000000	16000000	1700000	2400000	1700000
sp|O75674|TM1L1_HUMAN	TOM1L1	TOM1-like protein 1 OS=Homo sapiens GN=TOM1L1 PE=1 SV=2	52.96	12	14	14	21	0	0	0	0	15000000	18000000	NF	NF	15000000
sp|Q9Y230|RUVB2_HUMAN	RUVBL2	RuvB-like 2 OS=Homo sapiens GN=RUVBL2 PE=1 SV=3	51.12	2	2	4	4	13	15	10	13	770000	4500000	22000000	17000000	770000
sp|Q7Z2W4|ZCCHV_HUMAN	ZC3HAV1	Zinc finger CCCH-type antiviral protein 1 OS=Homo sapiens GN=ZC3HAV1 PE=1 SV=3	101.37	16	19	13	14	0	0	0	0	22000000	17000000	NF	NF	17000000
sp|P48643|TCPE_HUMAN	CCT5	T-complex protein 1 subunit epsilon OS=Homo sapiens GN=CCT5 PE=1 SV=1	59.63	0	0	0	0	10	12	15	19	NF	NF	14000000	56000000	14000000
sp|P36578|RL4_HUMAN	RPL4	60S ribosomal protein L4 OS=Homo sapiens GN=RPL4 PE=1 SV=5	47.67	0	0	0	0	11	15	12	16	NF	NF	17000000	72000000	17000000
sp|O14980|XPO1_HUMAN	XPO1	Exportin-1 OS=Homo sapiens GN=XPO1 PE=1 SV=1	123.31	0	0	0	0	10	11	15	17	NF	NF	4400000	36000000	4400000
sp|P09874|PARP1_HUMAN	PARP1	Poly [ADP-ribose] polymerase 1 OS=Homo sapiens GN=PARP1 PE=1 SV=4	113.01	0	0	0	0	11	13	13	15	NF	NF	9900000	16000000	9900000
sp|Q9Y262|EIF3L_HUMAN	EIF3L	Eukaryotic translation initiation factor 3 subunit L OS=Homo sapiens GN=EIF3L PE=1 SV=1	66.68	0	0	0	0	6	7	16	21	NF	NF	7100000	37000000	7100000
sp|Q7Z6B7|SRGP1_HUMAN	SRGAP1	SLIT-ROBO Rho GTPase-activating protein 1 OS=Homo sapiens GN=SRGAP1 PE=1 SV=1	124.19	14	18	8	9	0	0	0	0	20000000	8000000	NF	NF	8000000
sp|Q9NSE4|SYIM_HUMAN	IARS2	Isoleucine--tRNA ligase, mitochondrial OS=Homo sapiens GN=IARS2 PE=1 SV=2	113.72	0	0	0	0	10	11	13	16	NF	NF	53000000	20000000	20000000
sp|Q9H4G0|E41L1_HUMAN	EPB41L1	Band 4.1-like protein 1 OS=Homo sapiens GN=EPB41L1 PE=1 SV=2	98.44	14	15	10	10	0	0	1	1	27000000	13000000	NF	300000	300000
sp|P55884|EIF3B_HUMAN	EIF3B	Eukaryotic translation initiation factor 3 subunit B OS=Homo sapiens GN=EIF3B PE=1 SV=3	92.42	0	0	0	0	10	10	13	14	NF	NF	5700000	16000000	5700000
sp|Q13753|LAMC2_HUMAN	LAMC2	Laminin subunit gamma-2 OS=Homo sapiens GN=LAMC2 PE=1 SV=2	130.89	0	0	0	0	6	6	15	16	NF	NF	4000000	25000000	4000000
sp|P57678|GEMI4_HUMAN	GEMIN4	Gem-associated protein 4 OS=Homo sapiens GN=GEMIN4 PE=1 SV=2	119.96	0	0	0	0	2	2	16	16	NF	NF	1300000	26000000	1300000
sp|Q96EY5|MB12A_HUMAN	MVB12A	Multivesicular body subunit 12A OS=Homo sapiens GN=MVB12A PE=1 SV=1	28.76	13	25	11	27	3	6	1	2	110000000	93000000	3300000	800000	800000
sp|Q9Y5Y6|ST14_HUMAN	ST14	Suppressor of tumorigenicity 14 protein OS=Homo sapiens GN=ST14 PE=1 SV=2	94.71	14	31	10	24	2	2	0	0	46000000	22000000	1000000	NF	1000000
sp|P62820|RAB1A_HUMAN	RAB1A	Ras-related protein Rab-1A OS=Homo sapiens GN=RAB1A PE=1 SV=3	22.66	12	18	9	16	5	9	6	8	48000000	50000000	20000000	16000000	16000000
sp|Q9UNM6|PSD13_HUMAN	PSMD13	26S proteasome non-ATPase regulatory subunit 13 OS=Homo sapiens GN=PSMD13 PE=1 SV=2	42.92	3	3	3	3	15	26	13	19	1300000	860000	50000000	58000000	860000
sp|P07948|LYN_HUMAN	LYN	Tyrosine-protein kinase Lyn OS=Homo sapiens GN=LYN PE=1 SV=3	58.54	15	26	12	21	0	0	0	0	20000000	16000000	NF	NF	16000000
sp|P61204|ARF3_HUMAN	ARF3	ADP-ribosylation factor 3 OS=Homo sapiens GN=ARF3 PE=1 SV=2	20.59	9	10	11	14	6	10	9	12	14000000	28000000	21000000	23000000	14000000
sp|P11234|RALB_HUMAN	RALB	Ras-related protein Ral-B OS=Homo sapiens GN=RALB PE=1 SV=1	23.39	14	23	10	17	0	0	0	0	49000000	39000000	NF	NF	39000000
sp|O60884|DNJA2_HUMAN	DNAJA2	DnaJ homolog subfamily A member 2 OS=Homo sapiens GN=DNAJA2 PE=1 SV=1	45.72	10	13	10	11	4	4	10	12	25000000	33000000	3800000	19000000	3800000
sp|P26641|EF1G_HUMAN	EEF1G	Elongation factor 1-gamma OS=Homo sapiens GN=EEF1G PE=1 SV=3	50.09	6	7	5	5	12	14	10	13	5900000	14000000	74000000	110000000	5900000
sp|P30530|UFO_HUMAN	AXL	Tyrosine-protein kinase receptor UFO OS=Homo sapiens GN=AXL PE=1 SV=3	98.27	14	20	13	18	0	0	0	0	13000000	10000000	NF	NF	10000000
sp|P63010|AP2B1_HUMAN	AP2B1	AP-2 complex subunit beta OS=Homo sapiens GN=AP2B1 PE=1 SV=1	104.49	12	12	10	11	6	6	7	8	18000000	9700000	4200000	8800000	4200000
sp|Q8WWI5|CTL1_HUMAN	SLC44A1	Choline transporter-like protein 1 OS=Homo sapiens GN=SLC44A1 PE=1 SV=1	73.25	15	24	10	13	0	0	0	0	120000000	81000000	NF	NF	81000000
sp|P50281|MMP14_HUMAN	MMP14	Matrix metalloproteinase-14 OS=Homo sapiens GN=MMP14 PE=1 SV=3	65.85	13	16	11	15	0	0	3	3	25000000	21000000	NF	2200000	2200000
sp|P05362|ICAM1_HUMAN	ICAM1	Intercellular adhesion molecule 1 OS=Homo sapiens GN=ICAM1 PE=1 SV=2	57.79	15	20	8	12	1	1	0	0	52000000	19000000	470000	NF	470000
sp|P09543|CN37_HUMAN	CNP	2',3'-cyclic-nucleotide 3'-phosphodiesterase OS=Homo sapiens GN=CNP PE=1 SV=2	47.55	12	16	11	16	0	0	0	0	20000000	20000000	NF	NF	20000000
sp|Q92692|NECT2_HUMAN	NECTIN2	Nectin-2 OS=Homo sapiens GN=NECTIN2 PE=1 SV=1	57.71	15	18	11	14	0	0	0	0	34000000	15000000	NF	NF	15000000
sp|P15880|RS2_HUMAN	RPS2	40S ribosomal protein S2 OS=Homo sapiens GN=RPS2 PE=1 SV=2	31.3	2	2	6	6	9	9	12	14	8400000	11000000	66000000	220000000	8400000
sp|O75083|WDR1_HUMAN	WDR1	WD repeat-containing protein 1 OS=Homo sapiens GN=WDR1 PE=1 SV=4	66.15	7	7	5	5	3	4	12	13	12000000	9400000	4300000	54000000	4300000
sp|Q14166|TTL12_HUMAN	TTLL12	Tubulin--tyrosine ligase-like protein 12 OS=Homo sapiens GN=TTLL12 PE=1 SV=2	74.36	0	0	0	0	11	13	14	15	NF	NF	12000000	17000000	12000000
sp|Q9NXF1|TEX10_HUMAN	TEX10	Testis-expressed protein 10 OS=Homo sapiens GN=TEX10 PE=1 SV=2	105.61	0	0	0	0	6	8	15	18	NF	NF	2900000	18000000	2900000
sp|O00308|WWP2_HUMAN	WWP2	NEDD4-like E3 ubiquitin-protein ligase WWP2 OS=Homo sapiens GN=WWP2 PE=1 SV=2	98.85	12	13	10	13	0	0	0	0	9600000	12000000	NF	NF	9600000
sp|Q9BXJ9|NAA15_HUMAN	NAA15	N-alpha-acetyltransferase 15, NatA auxiliary subunit OS=Homo sapiens GN=NAA15 PE=1 SV=1	101.21	0	0	0	0	6	7	13	16	NF	NF	4000000	22000000	4000000
sp|Q9BQL6|FERM1_HUMAN	FERMT1	Fermitin family homolog 1 OS=Homo sapiens GN=FERMT1 PE=1 SV=1	77.39	11	11	10	12	0	0	0	0	7500000	7700000	NF	NF	7500000
sp|Q92900|RENT1_HUMAN	UPF1	Regulator of nonsense transcripts 1 OS=Homo sapiens GN=UPF1 PE=1 SV=2	124.27	0	0	0	0	9	9	14	14	NF	NF	12000000	20000000	12000000
sp|Q6P1N0|C2D1A_HUMAN	CC2D1A	Coiled-coil and C2 domain-containing protein 1A OS=Homo sapiens GN=CC2D1A PE=1 SV=1	104	12	12	10	11	0	0	0	0	7900000	14000000	NF	NF	7900000
sp|Q12965|MYO1E_HUMAN	MYO1E	Unconventional myosin-Ie OS=Homo sapiens GN=MYO1E PE=1 SV=2	126.98	4	4	0	0	5	5	12	14	1500000	NF	2700000	24000000	1500000
sp|P54577|SYYC_HUMAN	YARS	Tyrosine--tRNA ligase, cytoplasmic OS=Homo sapiens GN=YARS PE=1 SV=4	59.11	0	0	0	0	9	9	13	14	NF	NF	6900000	9700000	6900000
sp|Q92817|EVPL_HUMAN	EVPL	Envoplakin OS=Homo sapiens GN=EVPL PE=1 SV=3	231.46	14	14	8	8	0	0	0	0	10000000	5700000	NF	NF	5700000
sp|Q9BZE4|NOG1_HUMAN	GTPBP4	Nucleolar GTP-binding protein 1 OS=Homo sapiens GN=GTPBP4 PE=1 SV=3	73.92	0	0	0	0	2	2	14	16	NF	NF	2200000	23000000	2200000
sp|P34931|HS71L_HUMAN	HSPA1L	Heat shock 70 kDa protein 1-like OS=Homo sapiens GN=HSPA1L PE=1 SV=2	70.33	12	21	11	19	7	10	12	16	170000000	110000000	45000000	84000000	45000000
sp|O14828|SCAM3_HUMAN	SCAMP3	Secretory carrier-associated membrane protein 3 OS=Homo sapiens GN=SCAMP3 PE=1 SV=3	38.26	13	25	10	19	4	7	4	5	50000000	67000000	5800000	3500000	3500000
sp|P08754|GNAI3_HUMAN	GNAI3	Guanine nucleotide-binding protein G(k) subunit alpha OS=Homo sapiens GN=GNAI3 PE=1 SV=3	40.51	12	19	11	22	4	4	0	0	57000000	52000000	4100000	NF	4100000
sp|Q15758|AAAT_HUMAN	SLC1A5	Neutral amino acid transporter B(0) OS=Homo sapiens GN=SLC1A5 PE=1 SV=2	56.56	13	18	10	12	5	7	3	4	110000000	61000000	6100000	4500000	4500000
sp|P62424|RL7A_HUMAN	RPL7A	60S ribosomal protein L7a OS=Homo sapiens GN=RPL7A PE=1 SV=2	29.98	0	0	4	4	11	18	13	17	NF	1900000	39000000	110000000	1900000
sp|O75340|PDCD6_HUMAN	PDCD6	Programmed cell death protein 6 OS=Homo sapiens GN=PDCD6 PE=1 SV=1	21.85	12	14	12	14	7	8	3	3	160000000	190000000	17000000	6600000	6600000
sp|P56192|SYMC_HUMAN	MARS	Methionine--tRNA ligase, cytoplasmic OS=Homo sapiens GN=MARS PE=1 SV=2	101.05	0	0	0	0	9	18	13	20	NF	NF	15000000	25000000	15000000
sp|Q8WV41|SNX33_HUMAN	SNX33	Sorting nexin-33 OS=Homo sapiens GN=SNX33 PE=1 SV=1	65.22	13	21	10	12	0	0	0	0	28000000	13000000	NF	NF	13000000
sp|Q9NVD7|PARVA_HUMAN	PARVA	Alpha-parvin OS=Homo sapiens GN=PARVA PE=1 SV=1	42.22	13	15	11	14	0	0	0	0	12000000	11000000	NF	NF	11000000
sp|P01024|CO3_HUMAN	C3	Complement C3 OS=Homo sapiens GN=C3 PE=1 SV=2	187.03	5	6	0	0	7	11	11	11	3100000	NF	46000000	69000000	3100000
sp|Q02878|RL6_HUMAN	RPL6	60S ribosomal protein L6 OS=Homo sapiens GN=RPL6 PE=1 SV=3	32.71	0	0	2	2	11	12	12	12	NF	2100000	59000000	110000000	2100000
sp|P49736|MCM2_HUMAN	MCM2	DNA replication licensing factor MCM2 OS=Homo sapiens GN=MCM2 PE=1 SV=4	101.83	0	0	0	0	11	12	13	13	NF	NF	10000000	17000000	10000000
sp|P32004|L1CAM_HUMAN	L1CAM	Neural cell adhesion molecule L1 OS=Homo sapiens GN=L1CAM PE=1 SV=2	139.92	14	16	9	9	0	0	0	0	170000000	13000000	NF	NF	13000000
sp|Q9Y3I0|RTCB_HUMAN	RTCB	tRNA-splicing ligase RtcB homolog OS=Homo sapiens GN=RTCB PE=1 SV=1	55.17	0	0	0	0	8	10	11	14	NF	NF	7000000	26000000	7000000
sp|Q08J23|NSUN2_HUMAN	NSUN2	tRNA (cytosine(34)-C(5))-methyltransferase OS=Homo sapiens GN=NSUN2 PE=1 SV=2	86.42	0	0	0	0	9	11	11	13	NF	NF	6700000	9900000	6700000
sp|P13497|BMP1_HUMAN	BMP1	Bone morphogenetic protein 1 OS=Homo sapiens GN=BMP1 PE=1 SV=2	111.18	0	0	0	0	9	10	12	13	NF	NF	11000000	26000000	11000000
sp|Q9BTU6|P4K2A_HUMAN	PI4K2A	Phosphatidylinositol 4-kinase type 2-alpha OS=Homo sapiens GN=PI4K2A PE=1 SV=1	53.99	12	13	8	8	0	0	2	2	22000000	4500000	NF	460000	460000
sp|Q9Y5K6|CD2AP_HUMAN	CD2AP	CD2-associated protein OS=Homo sapiens GN=CD2AP PE=1 SV=1	71.41	11	12	11	11	0	0	0	0	7600000	7500000	NF	NF	7500000
sp|Q92738|US6NL_HUMAN	USP6NL	USP6 N-terminal-like protein OS=Homo sapiens GN=USP6NL PE=1 SV=3	94.05	11	11	11	11	0	0	0	0	9700000	9900000	NF	NF	9700000
sp|Q13813|SPTN1_HUMAN	SPTAN1	Spectrin alpha chain, non-erythrocytic 1 OS=Homo sapiens GN=SPTAN1 PE=1 SV=3	284.36	0	0	0	0	8	9	11	11	NF	NF	11000000	79000000	11000000
sp|O00429|DNM1L_HUMAN	DNM1L	Dynamin-1-like protein OS=Homo sapiens GN=DNM1L PE=1 SV=2	81.83	0	0	0	0	8	8	11	12	NF	NF	4700000	14000000	4700000
sp|P47897|SYQ_HUMAN	QARS	Glutamine--tRNA ligase OS=Homo sapiens GN=QARS PE=1 SV=1	87.74	0	0	0	0	6	6	12	14	NF	NF	3900000	12000000	3900000
sp|O95714|HERC2_HUMAN	HERC2	E3 ubiquitin-protein ligase HERC2 OS=Homo sapiens GN=HERC2 PE=1 SV=2	526.9	0	0	0	0	10	10	9	9	NF	NF	5900000	4200000	4200000
sp|P16422|EPCAM_HUMAN	EPCAM	Epithelial cell adhesion molecule OS=Homo sapiens GN=EPCAM PE=1 SV=2	34.91	13	35	10	29	1	2	2	3	160000000	78000000	490000	740000	490000
sp|Q8NFJ5|RAI3_HUMAN	GPRC5A	Retinoic acid-induced protein 3 OS=Homo sapiens GN=GPRC5A PE=1 SV=2	40.22	13	22	9	22	2	3	3	6	300000000	460000000	5800000	12000000	5800000
sp|P61106|RAB14_HUMAN	RAB14	Ras-related protein Rab-14 OS=Homo sapiens GN=RAB14 PE=1 SV=4	23.88	12	20	10	18	5	7	4	6	46000000	38000000	19000000	11000000	11000000
sp|P12259|FA5_HUMAN	F5	Coagulation factor V OS=Homo sapiens GN=F5 PE=1 SV=4	251.55	4	5	7	8	11	19	9	16	5100000	11000000	80000000	120000000	5100000
sp|P31689|DNJA1_HUMAN	DNAJA1	DnaJ homolog subfamily A member 1 OS=Homo sapiens GN=DNAJA1 PE=1 SV=2	44.84	9	13	8	11	5	9	4	8	24000000	15000000	7000000	11000000	7000000
sp|Q96CW1|AP2M1_HUMAN	AP2M1	AP-2 complex subunit mu OS=Homo sapiens GN=AP2M1 PE=1 SV=2	49.62	5	6	5	7	8	9	11	14	5100000	7800000	14000000	23000000	5100000
sp|P61247|RS3A_HUMAN	RPS3A	40S ribosomal protein S3a OS=Homo sapiens GN=RPS3A PE=1 SV=2	29.93	0	0	0	0	11	16	12	19	NF	NF	61000000	170000000	61000000
sp|Q14974|IMB1_HUMAN	KPNB1	Importin subunit beta-1 OS=Homo sapiens GN=KPNB1 PE=1 SV=2	97.11	8	9	3	3	10	12	9	11	4900000	2000000	9500000	10000000	2000000
sp|P01008|ANT3_HUMAN	SERPINC1	Antithrombin-III OS=Homo sapiens GN=SERPINC1 PE=1 SV=1	52.57	5	6	5	5	10	14	9	9	37000000	56000000	500000000	1300000000	37000000
sp|O43633|CHM2A_HUMAN	CHMP2A	Charged multivesicular body protein 2a OS=Homo sapiens GN=CHMP2A PE=1 SV=1	25.09	12	19	8	14	0	0	0	0	150000000	120000000	NF	NF	120000000
sp|P16070|CD44_HUMAN	CD44	CD44 antigen OS=Homo sapiens GN=CD44 PE=1 SV=3	81.49	11	12	11	12	4	5	3	3	110000000	190000000	16000000	7600000	7600000
sp|P63092|GNAS2_HUMAN	GNAS	Guanine nucleotide-binding protein G(s) subunit alpha isoforms short OS=Homo sapiens GN=GNAS PE=1 SV=1	45.64	13	13	9	10	2	2	5	6	22000000	16000000	1200000	3300000	1200000
sp|P62701|RS4X_HUMAN	RPS4X	40S ribosomal protein S4, X isoform OS=Homo sapiens GN=RPS4X PE=1 SV=2	29.58	2	2	2	2	11	15	7	12	730000	1700000	45000000	30000000	730000
sp|P08582|TRFM_HUMAN	MELTF	Melanotransferrin OS=Homo sapiens GN=MELTF PE=1 SV=2	80.16	12	17	10	12	1	1	0	0	34000000	16000000	480000	NF	480000
sp|P11940|PABP1_HUMAN	PABPC1	Polyadenylate-binding protein 1 OS=Homo sapiens GN=PABPC1 PE=1 SV=2	70.63	4	4	4	4	6	7	11	15	1700000	1700000	4900000	19000000	1700000
sp|P35052|GPC1_HUMAN	GPC1	Glypican-1 OS=Homo sapiens GN=GPC1 PE=1 SV=2	61.64	9	9	8	10	5	5	4	5	8300000	8200000	4400000	5900000	4400000
sp|P55060|XPO2_HUMAN	CSE1L	Exportin-2 OS=Homo sapiens GN=CSE1L PE=1 SV=3	110.35	3	3	0	0	8	12	11	14	1500000	NF	12000000	640000000	1500000
sp|P61978|HNRPK_HUMAN	HNRNPK	Heterogeneous nuclear ribonucleoprotein K OS=Homo sapiens GN=HNRNPK PE=1 SV=1	50.94	0	0	0	0	12	16	9	10	NF	NF	21000000	22000000	21000000
sp|Q9Y3F4|STRAP_HUMAN	STRAP	Serine-threonine kinase receptor-associated protein OS=Homo sapiens GN=STRAP PE=1 SV=1	38.41	0	0	0	0	11	16	9	10	NF	NF	14000000	17000000	14000000
sp|P23921|RIR1_HUMAN	RRM1	Ribonucleoside-diphosphate reductase large subunit OS=Homo sapiens GN=RRM1 PE=1 SV=1	90.01	0	0	0	0	12	17	9	9	NF	NF	22000000	18000000	18000000
sp|Q10567|AP1B1_HUMAN	AP1B1	AP-1 complex subunit beta-1 OS=Homo sapiens GN=AP1B1 PE=1 SV=2	104.57	7	7	4	4	5	5	10	10	5900000	3400000	3800000	12000000	3400000
sp|Q96TA1|NIBL1_HUMAN	FAM129B	Niban-like protein 1 OS=Homo sapiens GN=FAM129B PE=1 SV=3	84.08	12	15	7	7	2	2	2	2	18000000	5600000	5500000	2600000	2600000
sp|Q14566|MCM6_HUMAN	MCM6	DNA replication licensing factor MCM6 OS=Homo sapiens GN=MCM6 PE=1 SV=1	92.83	0	0	0	0	10	13	9	12	NF	NF	18000000	11000000	11000000
sp|Q68CZ2|TENS3_HUMAN	TNS3	Tensin-3 OS=Homo sapiens GN=TNS3 PE=1 SV=2	155.17	13	15	8	9	0	0	0	0	13000000	9100000	NF	NF	9100000
sp|Q99961|SH3G1_HUMAN	SH3GL1	Endophilin-A2 OS=Homo sapiens GN=SH3GL1 PE=1 SV=1	41.46	11	12	10	12	0	0	0	0	25000000	23000000	NF	NF	23000000
sp|P34897|GLYM_HUMAN	SHMT2	Serine hydroxymethyltransferase, mitochondrial OS=Homo sapiens GN=SHMT2 PE=1 SV=3	55.96	1	1	1	1	9	10	11	11	310000	430000	16000000	38000000	310000
sp|Q15046|SYK_HUMAN	KARS	Lysine--tRNA ligase OS=Homo sapiens GN=KARS PE=1 SV=3	68	0	0	0	0	10	10	12	12	NF	NF	6800000	18000000	6800000
sp|P18084|ITB5_HUMAN	ITGB5	Integrin beta-5 OS=Homo sapiens GN=ITGB5 PE=1 SV=1	88	13	17	4	5	0	0	0	0	16000000	3800000	NF	NF	3800000
sp|P31947|1433S_HUMAN	SFN	14-3-3 protein sigma OS=Homo sapiens GN=SFN PE=1 SV=1	27.76	12	12	9	9	0	0	0	0	49000000	32000000	NF	NF	32000000
sp|Q9UBP0|SPAST_HUMAN	SPAST	Spastin OS=Homo sapiens GN=SPAST PE=1 SV=1	67.16	12	13	8	8	0	0	0	0	15000000	9600000	NF	NF	9600000
sp|P35606|COPB2_HUMAN	COPB2	Coatomer subunit beta' OS=Homo sapiens GN=COPB2 PE=1 SV=2	102.42	0	0	0	0	9	10	10	10	NF	NF	8000000	23000000	8000000
sp|P78310|CXAR_HUMAN	CXADR	Coxsackievirus and adenovirus receptor OS=Homo sapiens GN=CXADR PE=1 SV=1	40	11	12	8	8	0	0	0	0	23000000	13000000	NF	NF	13000000
sp|O60437|PEPL_HUMAN	PPL	Periplakin OS=Homo sapiens GN=PPL PE=1 SV=4	204.62	13	13	7	7	0	0	0	0	13000000	5800000	NF	NF	5800000
sp|Q5K651|SAMD9_HUMAN	SAMD9	Sterile alpha motif domain-containing protein 9 OS=Homo sapiens GN=SAMD9 PE=1 SV=1	184.16	0	0	0	0	7	7	11	13	NF	NF	3400000	9500000	3400000
sp|P60228|EIF3E_HUMAN	EIF3E	Eukaryotic translation initiation factor 3 subunit E OS=Homo sapiens GN=EIF3E PE=1 SV=1	52.19	0	0	0	0	6	6	13	14	NF	NF	6100000	17000000	6100000
sp|P11717|MPRI_HUMAN	IGF2R	Cation-independent mannose-6-phosphate receptor OS=Homo sapiens GN=IGF2R PE=1 SV=3	274.2	7	7	8	8	4	4	1	1	4700000	6000000	1400000	290000	290000
sp|O75976|CBPD_HUMAN	CPD	Carboxypeptidase D OS=Homo sapiens GN=CPD PE=1 SV=2	152.84	12	12	8	8	0	0	0	0	6400000	5100000	NF	NF	5100000
sp|Q01082|SPTB2_HUMAN	SPTBN1	Spectrin beta chain, non-erythrocytic 1 OS=Homo sapiens GN=SPTBN1 PE=1 SV=2	274.44	0	0	0	0	10	11	7	7	NF	NF	8300000	5800000	5800000
sp|Q93008|USP9X_HUMAN	USP9X	Probable ubiquitin carboxyl-terminal hydrolase FAF-X OS=Homo sapiens GN=USP9X PE=1 SV=3	292.09	0	0	0	0	9	9	7	7	NF	NF	10000000	3600000	3600000
sp|Q15397|PUM3_HUMAN	PUM3	Pumilio homolog 3 OS=Homo sapiens GN=PUM3 PE=1 SV=3	73.54	0	0	0	0	0	0	13	14	NF	NF	NF	31000000	31000000
sp|Q9NZZ3|CHMP5_HUMAN	CHMP5	Charged multivesicular body protein 5 OS=Homo sapiens GN=CHMP5 PE=1 SV=1	24.56	10	26	9	25	1	1	0	0	44000000	52000000	1400000	NF	1400000
sp|P51148|RAB5C_HUMAN	RAB5C	Ras-related protein Rab-5C OS=Homo sapiens GN=RAB5C PE=1 SV=2	23.47	12	21	10	17	7	7	6	6	55000000	51000000	8800000	8600000	8600000
sp|P62834|RAP1A_HUMAN	RAP1A	Ras-related protein Rap-1A OS=Homo sapiens GN=RAP1A PE=1 SV=1	20.97	8	14	9	17	8	9	3	7	56000000	79000000	30000000	13000000	13000000
sp|P10696|PPBN_HUMAN	ALPPL2	Alkaline phosphatase, placental-like OS=Homo sapiens GN=ALPPL2 PE=2 SV=4	57.34	12	24	9	21	0	0	0	0	110000000	53000000	NF	NF	53000000
sp|Q03135|CAV1_HUMAN	CAV1	Caveolin-1 OS=Homo sapiens GN=CAV1 PE=1 SV=4	20.46	11	15	5	9	6	13	5	8	170000000	85000000	32000000	16000000	16000000
sp|Q8N5I2|ARRD1_HUMAN	ARRDC1	Arrestin domain-containing protein 1 OS=Homo sapiens GN=ARRDC1 PE=1 SV=1	45.95	10	13	10	15	6	6	5	5	290000000	200000000	10000000	5600000	5600000
sp|P35613|BASI_HUMAN	BSG	Basigin OS=Homo sapiens GN=BSG PE=1 SV=2	42.17	11	18	5	10	5	5	4	4	120000000	72000000	2700000	5300000	2700000
sp|P21281|VATB2_HUMAN	ATP6V1B2	V-type proton ATPase subunit B, brain isoform OS=Homo sapiens GN=ATP6V1B2 PE=1 SV=3	56.46	12	18	8	13	2	2	4	4	22000000	11000000	1800000	6000000	1800000
sp|Q9Y624|JAM1_HUMAN	F11R	Junctional adhesion molecule A OS=Homo sapiens GN=F11R PE=1 SV=1	32.56	10	15	11	16	0	0	4	4	67000000	87000000	NF	200000000	67000000
sp|P62937|PPIA_HUMAN	PPIA	Peptidyl-prolyl cis-trans isomerase A OS=Homo sapiens GN=PPIA PE=1 SV=2	18	10	11	11	13	4	5	5	5	31000000	53000000	12000000	14000000	12000000
sp|O00487|PSDE_HUMAN	PSMD14	26S proteasome non-ATPase regulatory subunit 14 OS=Homo sapiens GN=PSMD14 PE=1 SV=1	34.55	2	2	2	2	12	16	8	11	670000	930000	34000000	27000000	670000
sp|Q16658|FSCN1_HUMAN	FSCN1	Fascin OS=Homo sapiens GN=FSCN1 PE=1 SV=3	54.5	3	3	4	4	8	10	8	14	3300000	3700000	20000000	28000000	3300000
sp|P07195|LDHB_HUMAN	LDHB	L-lactate dehydrogenase B chain OS=Homo sapiens GN=LDHB PE=1 SV=2	36.62	11	13	8	10	5	5	3	3	28000000	25000000	25000000	16000000	16000000
sp|P06493|CDK1_HUMAN	CDK1	Cyclin-dependent kinase 1 OS=Homo sapiens GN=CDK1 PE=1 SV=3	34.07	4	4	4	4	8	14	6	8	2600000	2800000	27000000	18000000	2600000
sp|Q99873|ANM1_HUMAN	PRMT1	Protein arginine N-methyltransferase 1 OS=Homo sapiens GN=PRMT1 PE=1 SV=2	41.49	0	0	1	1	10	13	10	15	NF	310000	13000000	23000000	310000
sp|Q9NZN3|EHD3_HUMAN	EHD3	EH domain-containing protein 3 OS=Homo sapiens GN=EHD3 PE=1 SV=2	60.85	5	5	4	4	5	5	10	14	25000000	15000000	5900000	22000000	5900000
sp|P36543|VATE1_HUMAN	ATP6V1E1	V-type proton ATPase subunit E 1 OS=Homo sapiens GN=ATP6V1E1 PE=1 SV=1	26.13	12	15	6	9	3	3	1	1	20000000	12000000	2500000	910000	910000
sp|Q14258|TRI25_HUMAN	TRIM25	E3 ubiquitin/ISG15 ligase TRIM25 OS=Homo sapiens GN=TRIM25 PE=1 SV=2	70.93	12	12	4	4	5	5	5	6	9400000	2700000	3500000	6100000	2700000
sp|O75351|VPS4B_HUMAN	VPS4B	Vacuolar protein sorting-associated protein 4B OS=Homo sapiens GN=VPS4B PE=1 SV=2	49.27	11	16	7	10	0	0	0	0	31000000	16000000	NF	NF	16000000
sp|Q16625|OCLN_HUMAN	OCLN	Occludin OS=Homo sapiens GN=OCLN PE=1 SV=1	59.11	12	14	8	12	0	0	0	0	18000000	9900000	NF	NF	9900000
sp|Q9Y4G6|TLN2_HUMAN	TLN2	Talin-2 OS=Homo sapiens GN=TLN2 PE=1 SV=4	271.44	2	2	2	2	8	10	11	12	1100000	970000	17000000	18000000	970000
sp|O95782|AP2A1_HUMAN	AP2A1	AP-2 complex subunit alpha-1 OS=Homo sapiens GN=AP2A1 PE=1 SV=3	107.48	10	11	8	9	0	0	6	6	120000000	5200000	NF	13000000	5200000
sp|P22223|CADH3_HUMAN	CDH3	Cadherin-3 OS=Homo sapiens GN=CDH3 PE=1 SV=2	91.36	9	13	11	12	0	0	0	0	19000000	18000000	NF	NF	18000000
sp|Q9Y315|DEOC_HUMAN	DERA	Deoxyribose-phosphate aldolase OS=Homo sapiens GN=DERA PE=1 SV=2	35.21	0	0	0	0	6	10	12	15	NF	NF	8800000	15000000	8800000
sp|P29966|MARCS_HUMAN	MARCKS	Myristoylated alanine-rich C-kinase substrate OS=Homo sapiens GN=MARCKS PE=1 SV=4	31.54	11	13	10	10	0	0	0	0	51000000	47000000	NF	NF	47000000
sp|Q13263|TIF1B_HUMAN	TRIM28	Transcription intermediary factor 1-beta OS=Homo sapiens GN=TRIM28 PE=1 SV=5	88.49	0	0	0	0	10	11	9	11	NF	NF	14000000	16000000	14000000
sp|P62906|RL10A_HUMAN	RPL10A	60S ribosomal protein L10a OS=Homo sapiens GN=RPL10A PE=1 SV=2	24.82	0	0	0	0	9	12	8	9	NF	NF	31000000	74000000	31000000
sp|Q9H3S7|PTN23_HUMAN	PTPN23	Tyrosine-protein phosphatase non-receptor type 23 OS=Homo sapiens GN=PTPN23 PE=1 SV=1	178.86	11	12	6	8	1	1	0	0	7600000	4000000	670000	NF	670000
sp|P06744|G6PI_HUMAN	GPI	Glucose-6-phosphate isomerase OS=Homo sapiens GN=GPI PE=1 SV=4	63.11	9	10	10	11	0	0	0	0	12000000	11000000	NF	NF	11000000
sp|Q9NSD9|SYFB_HUMAN	FARSB	Phenylalanine--tRNA ligase beta subunit OS=Homo sapiens GN=FARSB PE=1 SV=3	66.07	0	0	0	0	9	10	11	11	NF	NF	5300000	12000000	5300000
sp|Q86VN1|VPS36_HUMAN	VPS36	Vacuolar protein-sorting-associated protein 36 OS=Homo sapiens GN=VPS36 PE=1 SV=1	43.79	9	10	10	10	0	0	0	0	8000000	12000000	NF	NF	8000000
sp|Q14160|SCRIB_HUMAN	SCRIB	Protein scribble homolog OS=Homo sapiens GN=SCRIB PE=1 SV=4	174.78	11	13	6	7	0	0	0	0	6100000	3900000	NF	NF	3900000
sp|O60701|UGDH_HUMAN	UGDH	UDP-glucose 6-dehydrogenase OS=Homo sapiens GN=UGDH PE=1 SV=1	54.99	0	0	0	0	4	5	11	14	NF	NF	7700000	15000000	7700000
sp|Q8TAA9|VANG1_HUMAN	VANGL1	Vang-like protein 1 OS=Homo sapiens GN=VANGL1 PE=1 SV=1	59.94	9	11	8	8	0	0	0	0	11000000	8500000	NF	NF	8500000
sp|Q9NR30|DDX21_HUMAN	DDX21	Nucleolar RNA helicase 2 OS=Homo sapiens GN=DDX21 PE=1 SV=5	87.29	0	0	0	0	6	7	11	12	NF	NF	5800000	14000000	5800000
sp|Q9Y678|COPG1_HUMAN	COPG1	Coatomer subunit gamma-1 OS=Homo sapiens GN=COPG1 PE=1 SV=1	97.66	0	0	0	0	8	8	10	10	NF	NF	5600000	9300000	5600000
sp|Q8NI36|WDR36_HUMAN	WDR36	WD repeat-containing protein 36 OS=Homo sapiens GN=WDR36 PE=1 SV=1	105.26	0	0	0	0	6	7	11	11	NF	NF	4700000	13000000	4700000
sp|Q9UQ80|PA2G4_HUMAN	PA2G4	Proliferation-associated protein 2G4 OS=Homo sapiens GN=PA2G4 PE=1 SV=3	43.76	0	0	0	0	8	9	9	9	NF	NF	12000000	17000000	12000000
sp|Q10471|GALT2_HUMAN	GALNT2	Polypeptide N-acetylgalactosaminyltransferase 2 OS=Homo sapiens GN=GALNT2 PE=1 SV=1	64.69	5	5	7	7	0	0	5	5	4600000	8900000	NF	5100000	4600000
sp|P42704|LPPRC_HUMAN	LRPPRC	Leucine-rich PPR motif-containing protein, mitochondrial OS=Homo sapiens GN=LRPPRC PE=1 SV=3	157.81	0	0	0	0	6	6	10	11	NF	NF	3000000	11000000	3000000
sp|Q13214|SEM3B_HUMAN	SEMA3B	Semaphorin-3B OS=Homo sapiens GN=SEMA3B PE=2 SV=1	83.07	0	0	0	0	1	1	12	15	NF	NF	320000	24000000	320000
sp|P19338|NUCL_HUMAN	NCL	Nucleolin OS=Homo sapiens GN=NCL PE=1 SV=3	76.57	0	0	0	0	6	6	9	9	NF	NF	5000000	6100000	5000000
sp|Q9BZ29|DOCK9_HUMAN	DOCK9	Dedicator of cytokinesis protein 9 OS=Homo sapiens GN=DOCK9 PE=1 SV=2	236.3	12	12	3	3	0	0	0	0	9900000	1800000	NF	NF	1800000
sp|P62987|RL40_HUMAN	UBA52	Ubiquitin-60S ribosomal protein L40 OS=Homo sapiens GN=UBA52 PE=1 SV=2	14.72	10	22	10	21	6	14	4	9	2400000000	2100000000	290000000	200000000	200000000
sp|P63261|ACTG_HUMAN	ACTG1	Actin, cytoplasmic 2 OS=Homo sapiens GN=ACTG1 PE=1 SV=1	41.77	9	14	9	15	8	20	6	12	130000000	250000000	290000000	540000000	130000000
sp|O60488|ACSL4_HUMAN	ACSL4	Long-chain-fatty-acid--CoA ligase 4 OS=Homo sapiens GN=ACSL4 PE=1 SV=2	79.14	8	12	9	12	4	5	6	7	14000000	14000000	2100000	5200000	2100000
sp|Q58FF7|H90B3_HUMAN	HSP90AB3P	Putative heat shock protein HSP 90-beta-3 OS=Homo sapiens GN=HSP90AB3P PE=5 SV=1	68.28	8	9	5	6	10	13	7	7	11000000	7300000	58000000	25000000	7300000
sp|P07947|YES_HUMAN	YES1	Tyrosine-protein kinase Yes OS=Homo sapiens GN=YES1 PE=1 SV=3	60.76	11	16	11	15	0	0	0	0	21000000	19000000	NF	NF	19000000
sp|Q9C0H2|TTYH3_HUMAN	TTYH3	Protein tweety homolog 3 OS=Homo sapiens GN=TTYH3 PE=1 SV=3	57.51	8	14	5	9	5	5	3	3	280000000	130000000	4600000	4500000	4500000
sp|Q8WV92|MITD1_HUMAN	MITD1	MIT domain-containing protein 1 OS=Homo sapiens GN=MITD1 PE=1 SV=1	29.3	10	16	9	14	0	0	0	0	44000000	41000000	NF	NF	41000000
sp|P31431|SDC4_HUMAN	SDC4	Syndecan-4 OS=Homo sapiens GN=SDC4 PE=1 SV=2	21.63	9	10	8	10	6	7	3	3	51000000	65000000	19000000	6500000	6500000
sp|P29323|EPHB2_HUMAN	EPHB2	Ephrin type-B receptor 2 OS=Homo sapiens GN=EPHB2 PE=1 SV=5	117.42	11	15	10	14	0	0	0	0	12000000	11000000	NF	NF	11000000
sp|P61158|ARP3_HUMAN	ACTR3	Actin-related protein 3 OS=Homo sapiens GN=ACTR3 PE=1 SV=3	47.34	4	5	4	6	6	8	8	8	1500000	1700000	4400000	19000000	1500000
sp|P11172|UMPS_HUMAN	UMPS	Uridine 5'-monophosphate synthase OS=Homo sapiens GN=UMPS PE=1 SV=1	52.19	0	0	0	0	9	13	10	13	NF	NF	7700000	12000000	7700000
sp|Q9Y5B9|SP16H_HUMAN	SUPT16H	FACT complex subunit SPT16 OS=Homo sapiens GN=SUPT16H PE=1 SV=1	119.84	0	0	0	0	5	7	10	18	NF	NF	2300000	15000000	2300000
sp|Q9H0E2|TOLIP_HUMAN	TOLLIP	Toll-interacting protein OS=Homo sapiens GN=TOLLIP PE=1 SV=1	30.26	9	12	7	10	2	3	0	0	20000000	13000000	1700000	NF	1700000
sp|O00303|EIF3F_HUMAN	EIF3F	Eukaryotic translation initiation factor 3 subunit F OS=Homo sapiens GN=EIF3F PE=1 SV=1	37.54	0	0	0	0	10	13	10	12	NF	NF	21000000	14000000	14000000
sp|O15523|DDX3Y_HUMAN	DDX3Y	ATP-dependent RNA helicase DDX3Y OS=Homo sapiens GN=DDX3Y PE=1 SV=2	73.11	4	4	2	2	7	8	10	11	2700000	1900000	9200000	18000000	1900000
sp|P30153|2AAA_HUMAN	PPP2R1A	Serine/threonine-protein phosphatase 2A 65 kDa regulatory subunit A alpha isoform OS=Homo sapiens GN=PPP2R1A PE=1 SV=4	65.27	5	5	4	4	7	7	8	9	3600000	2900000	6900000	15000000	2900000
sp|Q13347|EIF3I_HUMAN	EIF3I	Eukaryotic translation initiation factor 3 subunit I OS=Homo sapiens GN=EIF3I PE=1 SV=1	36.48	0	0	0	0	9	13	10	11	NF	NF	26000000	36000000	26000000
sp|O14908|GIPC1_HUMAN	GIPC1	PDZ domain-containing protein GIPC1 OS=Homo sapiens GN=GIPC1 PE=1 SV=2	36.03	7	11	11	13	0	0	0	0	11000000	15000000	NF	NF	11000000
sp|Q15404|RSU1_HUMAN	RSU1	Ras suppressor protein 1 OS=Homo sapiens GN=RSU1 PE=1 SV=3	31.52	10	14	7	10	0	0	0	0	15000000	8300000	NF	NF	8300000
sp|Q9UMS4|PRP19_HUMAN	PRPF19	Pre-mRNA-processing factor 19 OS=Homo sapiens GN=PRPF19 PE=1 SV=1	55.15	0	0	0	0	9	9	9	14	NF	NF	13000000	26000000	13000000
sp|P19784|CSK22_HUMAN	CSNK2A2	Casein kinase II subunit alpha' OS=Homo sapiens GN=CSNK2A2 PE=1 SV=1	41.19	0	0	0	0	4	4	11	19	NF	NF	2600000	85000000	2600000
sp|P51665|PSMD7_HUMAN	PSMD7	26S proteasome non-ATPase regulatory subunit 7 OS=Homo sapiens GN=PSMD7 PE=1 SV=2	37	0	0	0	0	10	13	8	10	NF	NF	31000000	27000000	27000000
sp|O43493|TGON2_HUMAN	TGOLN2	Trans-Golgi network integral membrane protein 2 OS=Homo sapiens GN=TGOLN2 PE=1 SV=2	51.08	11	11	7	8	1	1	3	3	13000000	14000000	550000	2200000	550000
sp|Q9UMD9|COHA1_HUMAN	COL17A1	Collagen alpha-1(XVII) chain OS=Homo sapiens GN=COL17A1 PE=1 SV=3	150.33	11	13	7	10	0	0	0	0	85000000	70000000	NF	NF	70000000
sp|P37802|TAGL2_HUMAN	TAGLN2	Transgelin-2 OS=Homo sapiens GN=TAGLN2 PE=1 SV=3	22.38	4	4	7	8	5	6	5	5	5100000	9600000	3700000	6300000	3700000
sp|P46781|RS9_HUMAN	RPS9	40S ribosomal protein S9 OS=Homo sapiens GN=RPS9 PE=1 SV=3	22.58	0	0	0	0	11	13	9	9	NF	NF	86000000	140000000	86000000
sp|P46379|BAG6_HUMAN	BAG6	Large proline-rich protein BAG6 OS=Homo sapiens GN=BAG6 PE=1 SV=2	119.33	0	0	0	0	10	15	6	6	NF	NF	5900000	5500000	5500000
sp|P27348|1433T_HUMAN	YWHAQ	14-3-3 protein theta OS=Homo sapiens GN=YWHAQ PE=1 SV=1	27.75	8	8	7	7	4	4	2	2	70000000	50000000	5500000	3300000	3300000
sp|P33991|MCM4_HUMAN	MCM4	DNA replication licensing factor MCM4 OS=Homo sapiens GN=MCM4 PE=1 SV=5	96.5	0	0	0	0	9	12	8	9	NF	NF	10000000	7000000	7000000
sp|Q15645|PCH2_HUMAN	TRIP13	Pachytene checkpoint protein 2 homolog OS=Homo sapiens GN=TRIP13 PE=1 SV=2	48.52	0	0	0	0	7	8	11	13	NF	NF	6000000	23000000	6000000
sp|Q9NPH3|IL1AP_HUMAN	IL1RAP	Interleukin-1 receptor accessory protein OS=Homo sapiens GN=IL1RAP PE=1 SV=2	65.38	10	12	9	9	0	0	0	0	7000000	5400000	NF	NF	5400000
sp|O76094|SRP72_HUMAN	SRP72	Signal recognition particle subunit SRP72 OS=Homo sapiens GN=SRP72 PE=1 SV=3	74.56	0	0	0	0	5	8	10	12	NF	NF	11000000	21000000	11000000
sp|Q16822|PCKGM_HUMAN	PCK2	Phosphoenolpyruvate carboxykinase [GTP], mitochondrial OS=Homo sapiens GN=PCK2 PE=1 SV=3	70.68	0	0	0	0	4	5	11	15	NF	NF	1700000	20000000	1700000
sp|P27694|RFA1_HUMAN	RPA1	Replication protein A 70 kDa DNA-binding subunit OS=Homo sapiens GN=RPA1 PE=1 SV=2	68.1	0	0	0	0	6	9	9	10	NF	NF	4100000	9300000	4100000
sp|P43490|NAMPT_HUMAN	NAMPT	Nicotinamide phosphoribosyltransferase OS=Homo sapiens GN=NAMPT PE=1 SV=1	55.49	0	0	0	0	8	9	8	10	NF	NF	5700000	7400000	5700000
sp|Q9UIA9|XPO7_HUMAN	XPO7	Exportin-7 OS=Homo sapiens GN=XPO7 PE=1 SV=3	123.83	0	0	0	0	8	8	9	11	NF	NF	5400000	6200000	5400000
sp|P08581|MET_HUMAN	MET	Hepatocyte growth factor receptor OS=Homo sapiens GN=MET PE=1 SV=4	155.44	9	9	9	9	0	0	0	0	7100000	6900000	NF	NF	6900000
sp|Q9UNX3|RL26L_HUMAN	RPL26L1	60S ribosomal protein L26-like 1 OS=Homo sapiens GN=RPL26L1 PE=1 SV=1	17.25	0	0	0	0	7	7	9	11	NF	NF	14000000	50000000	14000000
sp|Q9NQ84|GPC5C_HUMAN	GPRC5C	G-protein coupled receptor family C group 5 member C OS=Homo sapiens GN=GPRC5C PE=1 SV=2	48.16	8	8	9	9	0	0	0	0	13000000	15000000	NF	NF	13000000
sp|O00192|ARVC_HUMAN	ARVCF	Armadillo repeat protein deleted in velo-cardio-facial syndrome OS=Homo sapiens GN=ARVCF PE=1 SV=1	104.58	8	10	7	7	0	0	0	0	15000000	7300000	NF	NF	7300000
sp|Q96GQ7|DDX27_HUMAN	DDX27	Probable ATP-dependent RNA helicase DDX27 OS=Homo sapiens GN=DDX27 PE=1 SV=2	89.78	0	0	0	0	7	7	9	10	NF	NF	2500000	8500000	2500000
sp|P49591|SYSC_HUMAN	SARS	Serine--tRNA ligase, cytoplasmic OS=Homo sapiens GN=SARS PE=1 SV=3	58.74	0	0	0	0	5	5	11	11	NF	NF	2000000	8700000	2000000
sp|Q99613|EIF3C_HUMAN	EIF3C	Eukaryotic translation initiation factor 3 subunit C OS=Homo sapiens GN=EIF3C PE=1 SV=1	105.28	0	0	0	0	3	3	11	13	NF	NF	2200000	11000000	2200000
sp|O75051|PLXA2_HUMAN	PLXNA2	Plexin-A2 OS=Homo sapiens GN=PLXNA2 PE=1 SV=4	210.97	9	9	7	7	0	0	0	0	9000000	4800000	NF	NF	4800000
sp|P53992|SC24C_HUMAN	SEC24C	Protein transport protein Sec24C OS=Homo sapiens GN=SEC24C PE=1 SV=3	118.25	11	11	4	4	0	0	1	1	8600000	3600000	NF	730000	730000
sp|Q8TF74|WIPF2_HUMAN	WIPF2	WAS/WASL-interacting protein family member 2 OS=Homo sapiens GN=WIPF2 PE=1 SV=1	46.26	10	10	6	6	0	0	0	0	4500000	1700000	NF	NF	1700000
sp|P61221|ABCE1_HUMAN	ABCE1	ATP-binding cassette sub-family E member 1 OS=Homo sapiens GN=ABCE1 PE=1 SV=1	67.27	0	0	0	0	6	6	9	9	NF	NF	8000000	14000000	8000000
sp|Q9ULH0|KDIS_HUMAN	KIDINS220	Kinase D-interacting substrate of 220 kDa OS=Homo sapiens GN=KIDINS220 PE=1 SV=3	196.42	8	9	5	6	0	0	0	0	4000000	2400000	NF	NF	2400000
sp|P46934|NEDD4_HUMAN	NEDD4	E3 ubiquitin-protein ligase NEDD4 OS=Homo sapiens GN=NEDD4 PE=1 SV=4	149.02	10	10	5	5	0	0	0	0	15000000	9300000	NF	NF	9300000
sp|Q93100|KPBB_HUMAN	PHKB	Phosphorylase b kinase regulatory subunit beta OS=Homo sapiens GN=PHKB PE=1 SV=3	124.81	0	0	0	0	8	9	6	6	NF	NF	6200000	8200000	6200000
sp|P55196|AFAD_HUMAN	AFDN	Afadin OS=Homo sapiens GN=AFDN PE=1 SV=3	206.68	9	9	4	4	0	0	0	0	13000000	2200000	NF	NF	2200000
sp|P54652|HSP72_HUMAN	HSPA2	Heat shock-related 70 kDa protein 2 OS=Homo sapiens GN=HSPA2 PE=1 SV=1	69.98	10	19	8	14	6	8	5	11	420000000	290000000	26000000	120000000	26000000
sp|P08865|RSSA_HUMAN	RPSA	40S ribosomal protein SA OS=Homo sapiens GN=RPSA PE=1 SV=4	32.83	3	3	3	3	10	21	8	14	3400000	3400000	100000000	89000000	3400000
sp|Q13509|TBB3_HUMAN	TUBB3	Tubulin beta-3 chain OS=Homo sapiens GN=TUBB3 PE=1 SV=2	50.4	0	0	0	0	10	18	8	19	NF	NF	19000000	38000000	19000000
sp|P07355|ANXA2_HUMAN	ANXA2	Annexin A2 OS=Homo sapiens GN=ANXA2 PE=1 SV=2	38.58	9	16	7	16	2	2	2	2	82000000	110000000	5100000	1400000	1400000
sp|P11021|GRP78_HUMAN	HSPA5	78 kDa glucose-regulated protein OS=Homo sapiens GN=HSPA5 PE=1 SV=2	72.29	7	11	8	13	5	7	3	5	12000000	60000000	21000000	35000000	12000000
sp|P08238|HS90B_HUMAN	HSP90AB1	Heat shock protein HSP 90-beta OS=Homo sapiens GN=HSP90AB1 PE=1 SV=4	83.21	7	8	5	5	8	11	7	10	15000000	4300000	46000000	22000000	4300000
sp|Q04837|SSBP_HUMAN	SSBP1	Single-stranded DNA-binding protein, mitochondrial OS=Homo sapiens GN=SSBP1 PE=1 SV=1	17.25	3	3	2	2	10	17	7	12	4200000	3100000	77000000	34000000	3100000
sp|P20645|MPRD_HUMAN	M6PR	Cation-dependent mannose-6-phosphate receptor OS=Homo sapiens GN=M6PR PE=1 SV=1	30.97	5	6	7	19	2	2	5	7	37000000	76000000	3300000	25000000	3300000
sp|Q96QK1|VPS35_HUMAN	VPS35	Vacuolar protein sorting-associated protein 35 OS=Homo sapiens GN=VPS35 PE=1 SV=2	91.65	4	4	3	4	8	11	10	13	2200000	2500000	10000000	12000000	2200000
sp|Q15907|RB11B_HUMAN	RAB11B	Ras-related protein Rab-11B OS=Homo sapiens GN=RAB11B PE=1 SV=4	24.47	9	10	7	9	7	7	5	5	39000000	38000000	12000000	8900000	8900000
sp|P11166|GTR1_HUMAN	SLC2A1	Solute carrier family 2, facilitated glucose transporter member 1 OS=Homo sapiens GN=SLC2A1 PE=1 SV=2	54.05	8	9	10	13	3	3	4	5	59000000	72000000	2000000	5900000	2000000
sp|Q92544|TM9S4_HUMAN	TM9SF4	Transmembrane 9 superfamily member 4 OS=Homo sapiens GN=TM9SF4 PE=1 SV=2	74.47	10	12	8	10	1	1	4	7	18000000	20000000	990000	8900000	990000
sp|P48960|CD97_HUMAN	CD97	CD97 antigen OS=Homo sapiens GN=CD97 PE=1 SV=4	91.81	8	14	9	15	0	0	0	0	15000000	15000000	NF	NF	15000000
sp|Q01650|LAT1_HUMAN	SLC7A5	Large neutral amino acids transporter small subunit 1 OS=Homo sapiens GN=SLC7A5 PE=1 SV=2	54.97	8	11	8	9	4	4	5	5	440000000	240000000	23000000	32000000	23000000
sp|P04114|APOB_HUMAN	APOB	Apolipoprotein B-100 OS=Homo sapiens GN=APOB PE=1 SV=2	515.28	5	5	7	8	6	8	5	6	2800000	4000000	16000000	31000000	2800000
sp|P13726|TF_HUMAN	F3	Tissue factor OS=Homo sapiens GN=F3 PE=1 SV=1	33.05	8	9	9	9	3	3	3	5	15000000	180000000	5000000	4700000	4700000
sp|P60174|TPIS_HUMAN	TPI1	Triosephosphate isomerase OS=Homo sapiens GN=TPI1 PE=1 SV=3	30.77	8	9	7	8	3	5	3	4	17000000	9100000	11000000	10000000	9100000
sp|Q12846|STX4_HUMAN	STX4	Syntaxin-4 OS=Homo sapiens GN=STX4 PE=1 SV=2	34.16	7	10	10	15	0	0	0	0	14000000	30000000	NF	NF	14000000
sp|P61981|1433G_HUMAN	YWHAG	14-3-3 protein gamma OS=Homo sapiens GN=YWHAG PE=1 SV=2	28.28	7	12	9	10	2	2	0	0	83000000	73000000	3900000	NF	3900000
sp|Q99805|TM9S2_HUMAN	TM9SF2	Transmembrane 9 superfamily member 2 OS=Homo sapiens GN=TM9SF2 PE=1 SV=1	75.73	7	9	7	9	0	0	4	5	34000000	30000000	NF	9600000	9600000
sp|P16152|CBR1_HUMAN	CBR1	Carbonyl reductase [NADPH] 1 OS=Homo sapiens GN=CBR1 PE=1 SV=3	30.36	0	0	3	3	8	11	9	9	NF	1200000	8900000	7100000	1200000
sp|Q86UX7|URP2_HUMAN	FERMT3	Fermitin family homolog 3 OS=Homo sapiens GN=FERMT3 PE=1 SV=1	75.91	0	0	2	2	7	8	8	13	NF	1500000	28000000	87000000	1500000
sp|P50148|GNAQ_HUMAN	GNAQ	Guanine nucleotide-binding protein G(q) subunit alpha OS=Homo sapiens GN=GNAQ PE=1 SV=4	42.12	7	11	6	9	1	1	2	2	11000000	15000000	660000	840000	660000
sp|Q8WUX1|S38A5_HUMAN	SLC38A5	Sodium-coupled neutral amino acid transporter 5 OS=Homo sapiens GN=SLC38A5 PE=1 SV=1	51.42	8	12	9	11	0	0	0	0	38000000	57000000	NF	NF	38000000
sp|Q7LBR1|CHM1B_HUMAN	CHMP1B	Charged multivesicular body protein 1b OS=Homo sapiens GN=CHMP1B PE=1 SV=1	22.1	10	15	7	8	0	0	0	0	210000000	120000000	NF	NF	120000000
sp|Q9NTK5|OLA1_HUMAN	OLA1	Obg-like ATPase 1 OS=Homo sapiens GN=OLA1 PE=1 SV=2	44.72	4	4	3	3	5	6	8	9	2600000	1400000	3800000	9400000	1400000
sp|P62070|RRAS2_HUMAN	RRAS2	Ras-related protein R-Ras2 OS=Homo sapiens GN=RRAS2 PE=1 SV=1	23.38	7	9	8	13	0	0	0	0	15000000	29000000	NF	NF	15000000
sp|P61313|RL15_HUMAN	RPL15	60S ribosomal protein L15 OS=Homo sapiens GN=RPL15 PE=1 SV=2	24.13	1	1	1	1	4	6	8	13	390000	1200000	8900000	90000000	390000
sp|P00734|THRB_HUMAN	F2	Prothrombin OS=Homo sapiens GN=F2 PE=1 SV=2	69.99	0	0	4	4	7	8	8	8	NF	14000000	33000000	59000000	14000000
sp|P23258|TBG1_HUMAN	TUBG1	Tubulin gamma-1 chain OS=Homo sapiens GN=TUBG1 PE=1 SV=2	51.14	0	0	1	1	8	10	8	9	NF	220000	7400000	8300000	220000
sp|Q8IX04|UEVLD_HUMAN	UEVLD	Ubiquitin-conjugating enzyme E2 variant 3 OS=Homo sapiens GN=UEVLD PE=1 SV=2	52.23	9	11	9	9	0	0	0	0	13000000	8500000	NF	NF	8500000
sp|P61160|ARP2_HUMAN	ACTR2	Actin-related protein 2 OS=Homo sapiens GN=ACTR2 PE=1 SV=1	44.73	0	0	2	2	9	10	7	8	NF	900000	31000000	12000000	900000
sp|Q9NZW5|MPP6_HUMAN	MPP6	MAGUK p55 subfamily member 6 OS=Homo sapiens GN=MPP6 PE=1 SV=2	61.08	8	10	8	9	0	0	1	1	5700000	6200000	NF	620000	620000
sp|P63151|2ABA_HUMAN	PPP2R2A	Serine/threonine-protein phosphatase 2A 55 kDa regulatory subunit B alpha isoform OS=Homo sapiens GN=PPP2R2A PE=1 SV=1	51.66	0	0	0	0	8	12	6	7	NF	NF	14000000	9000000	9000000
sp|P50395|GDIB_HUMAN	GDI2	Rab GDP dissociation inhibitor beta OS=Homo sapiens GN=GDI2 PE=1 SV=2	50.63	9	10	7	9	0	0	0	0	12000000	11000000	NF	NF	11000000
sp|Q9H0S4|DDX47_HUMAN	DDX47	Probable ATP-dependent RNA helicase DDX47 OS=Homo sapiens GN=DDX47 PE=1 SV=1	50.61	0	0	0	0	8	9	10	10	NF	NF	7800000	14000000	7800000
sp|P39060|COIA1_HUMAN	COL18A1	Collagen alpha-1(XVIII) chain OS=Homo sapiens GN=COL18A1 PE=1 SV=5	178.08	0	0	0	0	8	9	8	9	NF	NF	15000000	11000000	11000000
sp|Q00839|HNRPU_HUMAN	HNRNPU	Heterogeneous nuclear ribonucleoprotein U OS=Homo sapiens GN=HNRNPU PE=1 SV=6	90.53	0	0	1	1	5	7	7	10	NF	180000	11000000	21000000	180000
sp|P49189|AL9A1_HUMAN	ALDH9A1	4-trimethylaminobutyraldehyde dehydrogenase OS=Homo sapiens GN=ALDH9A1 PE=1 SV=3	53.77	0	0	0	0	9	9	9	9	NF	NF	19000000	26000000	19000000
sp|P62269|RS18_HUMAN	RPS18	40S ribosomal protein S18 OS=Homo sapiens GN=RPS18 PE=1 SV=3	17.71	0	0	0	0	9	10	7	8	NF	NF	35000000	31000000	31000000
sp|Q9BTT6|LRRC1_HUMAN	LRRC1	Leucine-rich repeat-containing protein 1 OS=Homo sapiens GN=LRRC1 PE=1 SV=1	59.2	10	10	7	7	0	0	0	0	8200000	6500000	NF	NF	6500000
sp|P45974|UBP5_HUMAN	USP5	Ubiquitin carboxyl-terminal hydrolase 5 OS=Homo sapiens GN=USP5 PE=1 SV=2	95.73	0	0	0	0	8	8	8	9	NF	NF	3000000	4800000	3000000
sp|P05121|PAI1_HUMAN	SERPINE1	Plasminogen activator inhibitor 1 OS=Homo sapiens GN=SERPINE1 PE=1 SV=1	45.03	0	0	1	1	6	6	8	10	NF	590000	12000000	21000000	590000
sp|Q5VYK3|ECM29_HUMAN	ECM29	Proteasome-associated protein ECM29 homolog OS=Homo sapiens GN=ECM29 PE=1 SV=2	204.16	0	0	0	0	9	10	6	7	NF	NF	4700000	4800000	4700000
sp|Q13443|ADAM9_HUMAN	ADAM9	Disintegrin and metalloproteinase domain-containing protein 9 OS=Homo sapiens GN=ADAM9 PE=1 SV=1	90.5	10	11	5	6	0	0	0	0	57000000	20000000	NF	NF	20000000
sp|Q06210|GFPT1_HUMAN	GFPT1	Glutamine--fructose-6-phosphate aminotransferase [isomerizing] 1 OS=Homo sapiens GN=GFPT1 PE=1 SV=3	78.76	0	0	0	0	7	8	9	9	NF	NF	5300000	13000000	5300000
sp|P34932|HSP74_HUMAN	HSPA4	Heat shock 70 kDa protein 4 OS=Homo sapiens GN=HSPA4 PE=1 SV=4	94.27	3	3	3	3	5	5	6	6	1700000	4200000	6800000	11000000	1700000
sp|P08621|RU17_HUMAN	SNRNP70	U1 small nuclear ribonucleoprotein 70 kDa OS=Homo sapiens GN=SNRNP70 PE=1 SV=2	51.53	0	0	0	0	5	6	9	11	NF	NF	5500000	21000000	5500000
sp|O95630|STABP_HUMAN	STAMBP	STAM-binding protein OS=Homo sapiens GN=STAMBP PE=1 SV=1	48.05	9	10	7	7	0	0	0	0	9100000	5800000	NF	NF	5800000
sp|P17858|PFKAL_HUMAN	PFKL	ATP-dependent 6-phosphofructokinase, liver type OS=Homo sapiens GN=PFKL PE=1 SV=6	84.96	0	0	0	0	6	7	8	9	NF	NF	6300000	8000000	6300000
sp|Q9UHB9|SRP68_HUMAN	SRP68	Signal recognition particle subunit SRP68 OS=Homo sapiens GN=SRP68 PE=1 SV=2	70.69	0	0	0	0	3	3	10	13	NF	NF	2500000	15000000	2500000
sp|P05106|ITB3_HUMAN	ITGB3	Integrin beta-3 OS=Homo sapiens GN=ITGB3 PE=1 SV=2	87	8	8	8	8	0	0	0	0	13000000	15000000	NF	NF	13000000
sp|P49748|ACADV_HUMAN	ACADVL	Very long-chain specific acyl-CoA dehydrogenase, mitochondrial OS=Homo sapiens GN=ACADVL PE=1 SV=1	70.35	0	0	0	0	6	6	9	9	NF	NF	3300000	9900000	3300000
sp|P30876|RPB2_HUMAN	POLR2B	DNA-directed RNA polymerase II subunit RPB2 OS=Homo sapiens GN=POLR2B PE=1 SV=1	133.81	0	0	0	0	6	6	8	9	NF	NF	4300000	8000000	4300000
sp|Q01973|ROR1_HUMAN	ROR1	Inactive tyrosine-protein kinase transmembrane receptor ROR1 OS=Homo sapiens GN=ROR1 PE=1 SV=2	104.22	9	10	5	5	0	0	0	0	11000000	5800000	NF	NF	5800000
sp|P33176|KINH_HUMAN	KIF5B	Kinesin-1 heavy chain OS=Homo sapiens GN=KIF5B PE=1 SV=1	109.62	0	0	0	0	4	4	9	10	NF	NF	4300000	10000000	4300000
sp|Q99985|SEM3C_HUMAN	SEMA3C	Semaphorin-3C OS=Homo sapiens GN=SEMA3C PE=2 SV=2	85.15	0	0	0	0	3	3	9	11	NF	NF	1000000	7800000	1000000
sp|P11413|G6PD_HUMAN	G6PD	Glucose-6-phosphate 1-dehydrogenase OS=Homo sapiens GN=G6PD PE=1 SV=4	59.22	0	0	0	0	4	4	9	9	NF	NF	1900000	10000000	1900000
sp|O76021|RL1D1_HUMAN	RSL1D1	Ribosomal L1 domain-containing protein 1 OS=Homo sapiens GN=RSL1D1 PE=1 SV=3	54.94	0	0	0	0	6	6	7	7	NF	NF	3300000	7100000	3300000
sp|O75153|CLU_HUMAN	CLUH	Clustered mitochondria protein homolog OS=Homo sapiens GN=CLUH PE=1 SV=2	146.58	0	0	0	0	8	8	5	5	NF	NF	3500000	2700000	2700000
sp|P36871|PGM1_HUMAN	PGM1	Phosphoglucomutase-1 OS=Homo sapiens GN=PGM1 PE=1 SV=3	61.41	0	0	0	0	3	3	10	10	NF	NF	2900000	24000000	2900000
sp|P55268|LAMB2_HUMAN	LAMB2	Laminin subunit beta-2 OS=Homo sapiens GN=LAMB2 PE=1 SV=2	195.85	0	0	0	0	10	10	0	0	NF	NF	8200000	NF	8200000
sp|P33778|H2B1B_HUMAN	HIST1H2BB	Histone H2B type 1-B OS=Homo sapiens GN=HIST1H2BB PE=1 SV=2	13.94	8	21	7	24	7	38	9	35	480000000	430000000	6700000000	4900000000	430000000
sp|Q96KK5|H2A1H_HUMAN	HIST1H2AH	Histone H2A type 1-H OS=Homo sapiens GN=HIST1H2AH PE=1 SV=3	13.9	5	8	4	7	6	14	7	14	100000000	460000000	2800000000	4200000000	100000000
sp|Q8NG11|TSN14_HUMAN	TSPAN14	Tetraspanin-14 OS=Homo sapiens GN=TSPAN14 PE=1 SV=1	30.67	9	14	7	10	6	8	2	4	69000000	59000000	5300000	1800000	1800000
sp|P54709|AT1B3_HUMAN	ATP1B3	Sodium/potassium-transporting ATPase subunit beta-3 OS=Homo sapiens GN=ATP1B3 PE=1 SV=1	31.49	6	12	9	16	3	3	1	1	15000000	23000000	1500000	200000	200000
sp|P61225|RAP2B_HUMAN	RAP2B	Ras-related protein Rap-2b OS=Homo sapiens GN=RAP2B PE=1 SV=1	20.49	8	14	8	13	3	3	0	0	15000000	18000000	720000	NF	720000
sp|Q71DI3|H32_HUMAN	HIST2H3A	Histone H3.2 OS=Homo sapiens GN=HIST2H3A PE=1 SV=3	15.38	5	7	5	5	9	12	5	6	370000000	610000000	4000000000	3200000000	370000000
sp|P63104|1433Z_HUMAN	YWHAZ	14-3-3 protein zeta/delta OS=Homo sapiens GN=YWHAZ PE=1 SV=1	27.73	9	12	7	11	3	3	2	2	82000000	39000000	24000000	26000000	24000000
sp|P62241|RS8_HUMAN	RPS8	40S ribosomal protein S8 OS=Homo sapiens GN=RPS8 PE=1 SV=2	24.19	0	0	3	4	8	13	7	11	NF	2200000	55000000	110000000	2200000
sp|P43358|MAGA4_HUMAN	MAGEA4	Melanoma-associated antigen 4 OS=Homo sapiens GN=MAGEA4 PE=1 SV=2	34.88	5	6	5	7	6	6	6	8	4900000	5300000	6800000	22000000	4900000
sp|Q9H444|CHM4B_HUMAN	CHMP4B	Charged multivesicular body protein 4b OS=Homo sapiens GN=CHMP4B PE=1 SV=1	24.93	8	14	7	12	0	0	0	0	42000000	68000000	NF	NF	42000000
sp|Q9UBV8|PEF1_HUMAN	PEF1	Peflin OS=Homo sapiens GN=PEF1 PE=1 SV=1	30.36	7	9	7	8	4	5	4	4	98000000	61000000	6600000	3800000	3800000
sp|Q9H7P6|MB12B_HUMAN	MVB12B	Multivesicular body subunit 12B OS=Homo sapiens GN=MVB12B PE=1 SV=2	35.6	8	12	9	13	0	0	0	0	9300000	11000000	NF	NF	9300000
sp|P49755|TMEDA_HUMAN	TMED10	Transmembrane emp24 domain-containing protein 10 OS=Homo sapiens GN=TMED10 PE=1 SV=2	24.96	4	5	6	9	3	5	5	6	2100000	8100000	2200000	8000000	2100000
sp|Q9NRY6|PLS3_HUMAN	PLSCR3	Phospholipid scramblase 3 OS=Homo sapiens GN=PLSCR3 PE=1 SV=2	31.63	9	11	7	7	4	5	2	2	660000000	420000000	36000000	10000000	10000000
sp|P01023|A2MG_HUMAN	A2M	Alpha-2-macroglobulin OS=Homo sapiens GN=A2M PE=1 SV=3	163.19	8	9	7	8	6	7	0	0	370000000	350000000	270000000	NF	270000000
sp|Q12907|LMAN2_HUMAN	LMAN2	Vesicular integral-membrane protein VIP36 OS=Homo sapiens GN=LMAN2 PE=1 SV=1	40.2	4	6	6	9	0	0	6	8	2700000	15000000	NF	7700000	2700000
sp|P62753|RS6_HUMAN	RPS6	40S ribosomal protein S6 OS=Homo sapiens GN=RPS6 PE=1 SV=1	28.66	0	0	0	0	8	12	7	11	NF	NF	18000000	35000000	18000000
sp|Q14344|GNA13_HUMAN	GNA13	Guanine nucleotide-binding protein subunit alpha-13 OS=Homo sapiens GN=GNA13 PE=1 SV=2	44.02	6	9	9	13	0	0	1	1	14000000	18000000	NF	300000	300000
sp|Q9UNF0|PACN2_HUMAN	PACSIN2	Protein kinase C and casein kinase substrate in neurons protein 2 OS=Homo sapiens GN=PACSIN2 PE=1 SV=2	55.7	9	13	7	10	0	0	0	0	21000000	12000000	NF	NF	12000000
sp|Q9UI12|VATH_HUMAN	ATP6V1H	V-type proton ATPase subunit H OS=Homo sapiens GN=ATP6V1H PE=1 SV=1	55.85	7	11	5	6	2	3	2	2	9600000	5000000	860000	710000	710000
sp|Q15286|RAB35_HUMAN	RAB35	Ras-related protein Rab-35 OS=Homo sapiens GN=RAB35 PE=1 SV=1	23.01	6	8	8	10	2	2	1	2	16000000	30000000	920000	1800000	920000
sp|P34896|GLYC_HUMAN	SHMT1	Serine hydroxymethyltransferase, cytosolic OS=Homo sapiens GN=SHMT1 PE=1 SV=1	53.05	0	0	0	0	8	9	8	11	NF	NF	15000000	13000000	13000000
sp|Q92542|NICA_HUMAN	NCSTN	Nicastrin OS=Homo sapiens GN=NCSTN PE=1 SV=2	78.36	8	9	7	7	3	3	1	1	11000000	9200000	870000	830000	830000
sp|Q14118|DAG1_HUMAN	DAG1	Dystroglycan OS=Homo sapiens GN=DAG1 PE=1 SV=2	97.38	9	11	7	8	0	0	0	0	8400000	7000000	NF	NF	7000000
sp|P00338|LDHA_HUMAN	LDHA	L-lactate dehydrogenase A chain OS=Homo sapiens GN=LDHA PE=1 SV=2	36.67	6	6	8	8	2	2	3	3	8300000	11000000	3800000	10000000	3800000
sp|Q7Z6Z7|HUWE1_HUMAN	HUWE1	E3 ubiquitin-protein ligase HUWE1 OS=Homo sapiens GN=HUWE1 PE=1 SV=3	481.59	0	0	0	0	8	10	8	8	NF	NF	5100000	6000000	5100000
sp|Q7KZI7|MARK2_HUMAN	MARK2	Serine/threonine-protein kinase MARK2 OS=Homo sapiens GN=MARK2 PE=1 SV=2	87.86	9	10	6	7	0	0	1	1	8200000	4700000	NF	370000	370000
sp|Q96T76|MMS19_HUMAN	MMS19	MMS19 nucleotide excision repair protein homolog OS=Homo sapiens GN=MMS19 PE=1 SV=2	113.22	0	0	0	0	8	10	8	8	NF	NF	5900000	8600000	5900000
sp|Q12933|TRAF2_HUMAN	TRAF2	TNF receptor-associated factor 2 OS=Homo sapiens GN=TRAF2 PE=1 SV=2	55.82	7	8	8	8	0	0	2	2	15000000	8800000	NF	2100000	2100000
sp|Q16555|DPYL2_HUMAN	DPYSL2	Dihydropyrimidinase-related protein 2 OS=Homo sapiens GN=DPYSL2 PE=1 SV=1	62.25	0	0	0	0	5	7	9	10	NF	NF	5400000	7000000	5400000
sp|P61586|RHOA_HUMAN	RHOA	Transforming protein RhoA OS=Homo sapiens GN=RHOA PE=1 SV=1	21.75	7	7	4	5	2	2	3	3	27000000	11000000	3000000	2600000	2600000
sp|O00161|SNP23_HUMAN	SNAP23	Synaptosomal-associated protein 23 OS=Homo sapiens GN=SNAP23 PE=1 SV=1	23.34	8	8	6	9	0	0	0	0	9100000	8500000	NF	NF	8500000
sp|P46087|NOP2_HUMAN	NOP2	Probable 28S rRNA (cytosine(4447)-C(5))-methyltransferase OS=Homo sapiens GN=NOP2 PE=1 SV=2	89.25	0	0	0	0	6	7	9	10	NF	NF	8900000	19000000	8900000
sp|O95163|ELP1_HUMAN	IKBKAP	Elongator complex protein 1 OS=Homo sapiens GN=IKBKAP PE=1 SV=3	150.16	0	0	0	0	7	9	7	8	NF	NF	4800000	6800000	4800000
sp|O43776|SYNC_HUMAN	NARS	Asparagine--tRNA ligase, cytoplasmic OS=Homo sapiens GN=NARS PE=1 SV=1	62.9	0	0	0	0	7	7	7	9	NF	NF	8000000	6000000	6000000
sp|Q00577|PURA_HUMAN	PURA	Transcriptional activator protein Pur-alpha OS=Homo sapiens GN=PURA PE=1 SV=2	34.89	0	0	3	3	3	4	8	9	NF	940000	1500000	11000000	940000
sp|Q7L2E3|DHX30_HUMAN	DHX30	Putative ATP-dependent RNA helicase DHX30 OS=Homo sapiens GN=DHX30 PE=1 SV=1	133.85	0	0	0	0	4	5	9	11	NF	NF	1600000	6600000	1600000
sp|Q07960|RHG01_HUMAN	ARHGAP1	Rho GTPase-activating protein 1 OS=Homo sapiens GN=ARHGAP1 PE=1 SV=1	50.4	0	0	0	0	5	6	7	10	NF	NF	4800000	17000000	4800000
sp|P22087|FBRL_HUMAN	FBL	rRNA 2'-O-methyltransferase fibrillarin OS=Homo sapiens GN=FBL PE=1 SV=2	33.76	0	0	0	0	8	9	6	7	NF	NF	7800000	16000000	7800000
sp|P50552|VASP_HUMAN	VASP	Vasodilator-stimulated phosphoprotein OS=Homo sapiens GN=VASP PE=1 SV=3	39.81	5	5	4	4	4	4	3	3	6500000	3600000	5400000	7200000	3600000
sp|P23470|PTPRG_HUMAN	PTPRG	Receptor-type tyrosine-protein phosphatase gamma OS=Homo sapiens GN=PTPRG PE=1 SV=4	161.9	9	11	4	5	0	0	0	0	6800000	3800000	NF	NF	3800000
sp|P55011|S12A2_HUMAN	SLC12A2	Solute carrier family 12 member 2 OS=Homo sapiens GN=SLC12A2 PE=1 SV=1	131.36	9	9	6	6	0	0	0	0	6800000	3900000	NF	NF	3900000
sp|Q8IWU5|SULF2_HUMAN	SULF2	Extracellular sulfatase Sulf-2 OS=Homo sapiens GN=SULF2 PE=1 SV=1	100.39	0	0	0	0	7	8	7	7	NF	NF	7900000	16000000	7900000
sp|Q96CW5|GCP3_HUMAN	TUBGCP3	Gamma-tubulin complex component 3 OS=Homo sapiens GN=TUBGCP3 PE=1 SV=2	103.51	0	0	0	0	6	6	8	8	NF	NF	2400000	8700000	2400000
sp|O75534|CSDE1_HUMAN	CSDE1	Cold shock domain-containing protein E1 OS=Homo sapiens GN=CSDE1 PE=1 SV=2	88.83	0	0	0	0	6	6	8	8	NF	NF	4700000	4500000	4500000
sp|P29401|TKT_HUMAN	TKT	Transketolase OS=Homo sapiens GN=TKT PE=1 SV=3	67.83	8	8	5	6	0	0	0	0	8700000	4300000	NF	NF	4300000
sp|P23634|AT2B4_HUMAN	ATP2B4	Plasma membrane calcium-transporting ATPase 4 OS=Homo sapiens GN=ATP2B4 PE=1 SV=2	137.83	8	8	6	6	0	0	0	0	6500000	4600000	NF	NF	4600000
sp|A0AVT1|UBA6_HUMAN	UBA6	Ubiquitin-like modifier-activating enzyme 6 OS=Homo sapiens GN=UBA6 PE=1 SV=1	117.9	0	0	0	0	6	6	8	8	NF	NF	4000000	6000000	4000000
sp|O94813|SLIT2_HUMAN	SLIT2	Slit homolog 2 protein OS=Homo sapiens GN=SLIT2 PE=1 SV=1	169.76	0	0	0	0	0	0	9	13	NF	NF	NF	9900000	9900000
sp|O96019|ACL6A_HUMAN	ACTL6A	Actin-like protein 6A OS=Homo sapiens GN=ACTL6A PE=1 SV=1	47.43	0	0	0	0	3	3	9	10	NF	NF	3500000	18000000	3500000
sp|P49419|AL7A1_HUMAN	ALDH7A1	Alpha-aminoadipic semialdehyde dehydrogenase OS=Homo sapiens GN=ALDH7A1 PE=1 SV=5	58.45	0	0	0	0	6	6	7	7	NF	NF	8700000	9100000	8700000
sp|P38646|GRP75_HUMAN	HSPA9	Stress-70 protein, mitochondrial OS=Homo sapiens GN=HSPA9 PE=1 SV=2	73.63	0	0	0	0	3	3	8	10	NF	NF	2100000	23000000	2100000
sp|O43684|BUB3_HUMAN	BUB3	Mitotic checkpoint protein BUB3 OS=Homo sapiens GN=BUB3 PE=1 SV=1	37.13	0	0	0	0	3	3	8	10	NF	NF	3900000	23000000	3900000
sp|P52272|HNRPM_HUMAN	HNRNPM	Heterogeneous nuclear ribonucleoprotein M OS=Homo sapiens GN=HNRNPM PE=1 SV=3	77.46	0	0	0	0	2	3	9	10	NF	NF	1400000	10000000	1400000
sp|Q15833|STXB2_HUMAN	STXBP2	Syntaxin-binding protein 2 OS=Homo sapiens GN=STXBP2 PE=1 SV=2	66.41	9	9	4	4	0	0	0	0	6700000	3300000	NF	NF	3300000
sp|O94979|SC31A_HUMAN	SEC31A	Protein transport protein Sec31A OS=Homo sapiens GN=SEC31A PE=1 SV=3	132.93	0	0	0	0	6	6	6	7	NF	NF	3800000	7200000	3800000
sp|Q9UIQ6|LCAP_HUMAN	LNPEP	Leucyl-cystinyl aminopeptidase OS=Homo sapiens GN=LNPEP PE=1 SV=3	117.27	6	6	7	7	0	0	0	0	2400000	3800000	NF	NF	2400000
sp|Q9H6R4|NOL6_HUMAN	NOL6	Nucleolar protein 6 OS=Homo sapiens GN=NOL6 PE=1 SV=2	127.51	0	0	0	0	4	4	8	8	NF	NF	4800000	4900000	4800000
sp|Q9Y2L1|RRP44_HUMAN	DIS3	Exosome complex exonuclease RRP44 OS=Homo sapiens GN=DIS3 PE=1 SV=2	108.93	0	0	0	0	5	5	7	7	NF	NF	2500000	4200000	2500000
sp|P50570|DYN2_HUMAN	DNM2	Dynamin-2 OS=Homo sapiens GN=DNM2 PE=1 SV=2	98	0	0	0	0	6	6	5	6	NF	NF	3900000	5200000	3900000
sp|Q9Y3E7|CHMP3_HUMAN	CHMP3	Charged multivesicular body protein 3 OS=Homo sapiens GN=CHMP3 PE=1 SV=3	25.06	7	7	5	5	0	0	0	0	12000000	9000000	NF	NF	9000000
sp|Q08945|SSRP1_HUMAN	SSRP1	FACT complex subunit SSRP1 OS=Homo sapiens GN=SSRP1 PE=1 SV=1	81.02	0	0	0	0	2	2	9	9	NF	NF	630000	8000000	630000
sp|Q9Y2X3|NOP58_HUMAN	NOP58	Nucleolar protein 58 OS=Homo sapiens GN=NOP58 PE=1 SV=1	59.54	0	0	0	0	0	0	9	10	NF	NF	NF	11000000	11000000
sp|P26358|DNMT1_HUMAN	DNMT1	DNA (cytosine-5)-methyltransferase 1 OS=Homo sapiens GN=DNMT1 PE=1 SV=2	183.05	0	0	0	0	0	0	9	10	NF	NF	NF	6600000	6600000
sp|P46459|NSF_HUMAN	NSF	Vesicle-fusing ATPase OS=Homo sapiens GN=NSF PE=1 SV=3	82.54	0	0	0	0	4	4	6	6	NF	NF	4300000	11000000	4300000
sp|Q9NT68|TEN2_HUMAN	TENM2	Teneurin-2 OS=Homo sapiens GN=TENM2 PE=1 SV=3	307.59	0	0	9	9	0	0	0	0	NF	6600000	NF	NF	6600000
sp|O94776|MTA2_HUMAN	MTA2	Metastasis-associated protein MTA2 OS=Homo sapiens GN=MTA2 PE=1 SV=1	74.98	0	0	0	0	0	0	9	9	NF	NF	NF	10000000	10000000
sp|O94906|PRP6_HUMAN	PRPF6	Pre-mRNA-processing factor 6 OS=Homo sapiens GN=PRPF6 PE=1 SV=1	106.86	0	0	0	0	0	0	9	9	NF	NF	NF	16000000	16000000
sp|P27701|CD82_HUMAN	CD82	CD82 antigen OS=Homo sapiens GN=CD82 PE=1 SV=1	29.61	7	18	7	17	2	2	4	5	97000000	60000000	3100000	6600000	3100000
sp|P18621|RL17_HUMAN	RPL17	60S ribosomal protein L17 OS=Homo sapiens GN=RPL17 PE=1 SV=3	21.38	0	0	1	1	6	11	8	20	NF	650000	20000000	71000000	650000
sp|P08962|CD63_HUMAN	CD63	CD63 antigen OS=Homo sapiens GN=CD63 PE=1 SV=2	25.62	8	13	7	12	3	4	3	3	170000000	120000000	14000000	18000000	14000000
sp|P01111|RASN_HUMAN	NRAS	GTPase NRas OS=Homo sapiens GN=NRAS PE=1 SV=1	21.22	7	14	8	12	3	3	0	0	17000000	22000000	2400000	NF	2400000
sp|P18669|PGAM1_HUMAN	PGAM1	Phosphoglycerate mutase 1 OS=Homo sapiens GN=PGAM1 PE=1 SV=2	28.79	6	8	6	8	3	5	3	4	5300000	4800000	3000000	2900000	2900000
sp|Q9NUQ9|FA49B_HUMAN	FAM49B	Protein FAM49B OS=Homo sapiens GN=FAM49B PE=1 SV=1	36.72	8	12	7	10	1	1	0	0	5200000	4500000	190000	NF	190000
sp|Q06830|PRDX1_HUMAN	PRDX1	Peroxiredoxin-1 OS=Homo sapiens GN=PRDX1 PE=1 SV=1	22.1	5	5	5	6	4	5	6	6	7600000	12000000	12000000	15000000	7600000
sp|P60953|CDC42_HUMAN	CDC42	Cell division control protein 42 homolog OS=Homo sapiens GN=CDC42 PE=1 SV=2	21.25	8	10	7	8	1	1	1	1	48000000	17000000	2300000	1400000	1400000
sp|O15162|PLS1_HUMAN	PLSCR1	Phospholipid scramblase 1 OS=Homo sapiens GN=PLSCR1 PE=1 SV=1	35.03	8	9	5	9	2	2	0	0	65000000	60000000	3200000	NF	3200000
sp|Q9NX62|IMPA3_HUMAN	IMPAD1	Inositol monophosphatase 3 OS=Homo sapiens GN=IMPAD1 PE=1 SV=1	38.66	3	5	5	8	0	0	6	6	1300000	3900000	NF	2600000	1300000
sp|P06748|NPM_HUMAN	NPM1	Nucleophosmin OS=Homo sapiens GN=NPM1 PE=1 SV=2	32.55	0	0	0	0	8	13	5	5	NF	NF	57000000	8100000	8100000
sp|P12931|SRC_HUMAN	SRC	Proto-oncogene tyrosine-protein kinase Src OS=Homo sapiens GN=SRC PE=1 SV=3	59.8	7	9	7	9	0	0	0	0	8600000	8300000	NF	NF	8300000
sp|Q8NHW5|RLA0L_HUMAN	RPLP0P6	60S acidic ribosomal protein P0-like OS=Homo sapiens GN=RPLP0P6 PE=5 SV=1	34.34	0	0	0	0	7	9	6	9	NF	NF	22000000	27000000	22000000
sp|Q07020|RL18_HUMAN	RPL18	60S ribosomal protein L18 OS=Homo sapiens GN=RPL18 PE=1 SV=2	21.62	1	1	2	2	5	5	8	10	230000	1400000	21000000	100000000	230000
sp|P21926|CD9_HUMAN	CD9	CD9 antigen OS=Homo sapiens GN=CD9 PE=1 SV=4	25.4	6	7	6	6	5	5	0	0	240000000	230000000	55000000	NF	55000000
sp|P10301|RRAS_HUMAN	RRAS	Ras-related protein R-Ras OS=Homo sapiens GN=RRAS PE=1 SV=1	23.47	6	8	7	9	0	0	0	0	6600000	13000000	NF	NF	6600000
sp|P30419|NMT1_HUMAN	NMT1	Glycylpeptide N-tetradecanoyltransferase 1 OS=Homo sapiens GN=NMT1 PE=1 SV=2	56.77	0	0	0	0	5	7	7	10	NF	NF	8100000	11000000	8100000
sp|Q15063|POSTN_HUMAN	POSTN	Periostin OS=Homo sapiens GN=POSTN PE=1 SV=2	93.26	0	0	0	0	7	10	6	7	NF	NF	5100000	4800000	4800000
sp|Q9Y6Y8|S23IP_HUMAN	SEC23IP	SEC23-interacting protein OS=Homo sapiens GN=SEC23IP PE=1 SV=1	111.01	0	0	2	2	6	8	6	7	NF	450000	4900000	6300000	450000
sp|P53985|MOT1_HUMAN	SLC16A1	Monocarboxylate transporter 1 OS=Homo sapiens GN=SLC16A1 PE=1 SV=3	53.91	6	6	6	8	0	0	2	2	20000000	63000000	NF	3300000	3300000
sp|Q92598|HS105_HUMAN	HSPH1	Heat shock protein 105 kDa OS=Homo sapiens GN=HSPH1 PE=1 SV=1	96.8	0	0	0	0	5	6	8	10	NF	NF	3100000	6700000	3100000
sp|Q96RF0|SNX18_HUMAN	SNX18	Sorting nexin-18 OS=Homo sapiens GN=SNX18 PE=1 SV=2	68.85	5	7	7	9	0	0	0	0	4600000	6500000	NF	NF	4600000
sp|Q16181|SEPT7_HUMAN	43715	Septin-7 OS=Homo sapiens GN=SEPT7 PE=1 SV=2	50.65	0	0	0	0	6	9	5	7	NF	NF	4700000	8500000	4700000
sp|Q16394|EXT1_HUMAN	EXT1	Exostosin-1 OS=Homo sapiens GN=EXT1 PE=1 SV=2	86.2	0	0	0	0	5	5	8	11	NF	NF	2600000	8200000	2600000
sp|P29992|GNA11_HUMAN	GNA11	Guanine nucleotide-binding protein subunit alpha-11 OS=Homo sapiens GN=GNA11 PE=1 SV=2	42.1	5	7	7	9	0	0	0	0	14000000	15000000	NF	NF	14000000
sp|O75390|CISY_HUMAN	CS	Citrate synthase, mitochondrial OS=Homo sapiens GN=CS PE=1 SV=2	51.68	0	0	1	1	7	7	6	8	NF	330000	21000000	24000000	330000
sp|Q9Y653|AGRG1_HUMAN	ADGRG1	Adhesion G-protein coupled receptor G1 OS=Homo sapiens GN=ADGRG1 PE=1 SV=2	77.69	8	8	7	7	0	0	0	0	13000000	11000000	NF	NF	11000000
sp|Q9NYB9|ABI2_HUMAN	ABI2	Abl interactor 2 OS=Homo sapiens GN=ABI2 PE=1 SV=1	55.63	8	9	6	6	0	0	0	0	8500000	6500000	NF	NF	6500000
sp|P42224|STAT1_HUMAN	STAT1	Signal transducer and activator of transcription 1-alpha/beta OS=Homo sapiens GN=STAT1 PE=1 SV=2	87.28	0	0	0	0	5	6	6	9	NF	NF	4300000	8800000	4300000
sp|Q99615|DNJC7_HUMAN	DNAJC7	DnaJ homolog subfamily C member 7 OS=Homo sapiens GN=DNAJC7 PE=1 SV=2	56.4	7	7	5	5	2	2	1	1	5400000	4100000	910000	520000	520000
sp|Q8NBZ7|UXS1_HUMAN	UXS1	UDP-glucuronic acid decarboxylase 1 OS=Homo sapiens GN=UXS1 PE=1 SV=1	47.55	0	0	0	0	5	6	6	8	NF	NF	6400000	3300000	3300000
sp|Q9NUU7|DD19A_HUMAN	DDX19A	ATP-dependent RNA helicase DDX19A OS=Homo sapiens GN=DDX19A PE=1 SV=1	53.94	0	0	0	0	6	6	8	8	NF	NF	3500000	7900000	3500000
sp|P52788|SPSY_HUMAN	SMS	Spermine synthase OS=Homo sapiens GN=SMS PE=1 SV=2	41.24	0	0	0	0	6	8	5	6	NF	NF	8600000	6100000	6100000
sp|Q2NL82|TSR1_HUMAN	TSR1	Pre-rRNA-processing protein TSR1 homolog OS=Homo sapiens GN=TSR1 PE=1 SV=1	91.75	0	0	0	0	2	3	8	11	NF	NF	690000	6500000	690000
sp|Q10713|MPPA_HUMAN	PMPCA	Mitochondrial-processing peptidase subunit alpha OS=Homo sapiens GN=PMPCA PE=1 SV=2	58.22	0	0	0	0	6	7	6	7	NF	NF	8600000	12000000	8600000
sp|Q9HAC8|UBTD1_HUMAN	UBTD1	Ubiquitin domain-containing protein 1 OS=Homo sapiens GN=UBTD1 PE=1 SV=1	25.92	8	8	6	6	0	0	0	0	6100000	4600000	NF	NF	4600000
sp|P17812|PYRG1_HUMAN	CTPS1	CTP synthase 1 OS=Homo sapiens GN=CTPS1 PE=1 SV=2	66.65	0	0	0	0	6	6	8	8	NF	NF	6400000	16000000	6400000
sp|P26572|MGAT1_HUMAN	MGAT1	Alpha-1,3-mannosyl-glycoprotein 2-beta-N-acetylglucosaminyltransferase OS=Homo sapiens GN=MGAT1 PE=1 SV=2	50.85	4	5	2	2	0	0	6	7	2700000	1500000	NF	7200000	1500000
sp|Q92520|FAM3C_HUMAN	FAM3C	Protein FAM3C OS=Homo sapiens GN=FAM3C PE=1 SV=1	24.66	2	2	6	6	2	2	3	4	3700000	12000000	3100000	7700000	3100000
sp|P62249|RS16_HUMAN	RPS16	40S ribosomal protein S16 OS=Homo sapiens GN=RPS16 PE=1 SV=2	16.44	0	0	0	0	7	8	5	6	NF	NF	43000000	49000000	43000000
sp|Q9UQN3|CHM2B_HUMAN	CHMP2B	Charged multivesicular body protein 2b OS=Homo sapiens GN=CHMP2B PE=1 SV=1	23.89	8	10	4	4	0	0	0	0	30000000	12000000	NF	NF	12000000
sp|P40763|STAT3_HUMAN	STAT3	Signal transducer and activator of transcription 3 OS=Homo sapiens GN=STAT3 PE=1 SV=2	88.01	0	0	0	0	4	5	8	8	NF	NF	3000000	27000000	3000000
sp|Q86SQ4|AGRG6_HUMAN	ADGRG6	Adhesion G-protein coupled receptor G6 OS=Homo sapiens GN=ADGRG6 PE=1 SV=3	136.61	7	7	5	6	0	0	0	0	15000000	5300000	NF	NF	5300000
sp|P54760|EPHB4_HUMAN	EPHB4	Ephrin type-B receptor 4 OS=Homo sapiens GN=EPHB4 PE=1 SV=2	108.2	5	5	7	8	0	0	0	0	4600000	6700000	NF	NF	4600000
sp|Q9HD45|TM9S3_HUMAN	TM9SF3	Transmembrane 9 superfamily member 3 OS=Homo sapiens GN=TM9SF3 PE=1 SV=2	67.84	8	8	0	0	0	0	5	5	13000000	NF	NF	6500000	6500000
sp|Q9NP79|VTA1_HUMAN	VTA1	Vacuolar protein sorting-associated protein VTA1 homolog OS=Homo sapiens GN=VTA1 PE=1 SV=1	33.86	6	6	6	6	0	0	1	1	19000000	22000000	NF	780000	780000
sp|Q9UNF1|MAGD2_HUMAN	MAGED2	Melanoma-associated antigen D2 OS=Homo sapiens GN=MAGED2 PE=1 SV=2	64.91	0	0	0	0	3	3	8	9	NF	NF	4100000	10000000	4100000
sp|P15151|PVR_HUMAN	PVR	Poliovirus receptor OS=Homo sapiens GN=PVR PE=1 SV=2	45.27	7	7	5	5	0	0	0	0	21000000	19000000	NF	NF	19000000
sp|Q16531|DDB1_HUMAN	DDB1	DNA damage-binding protein 1 OS=Homo sapiens GN=DDB1 PE=1 SV=1	126.89	0	0	0	0	5	5	6	7	NF	NF	2900000	3600000	2900000
sp|Q06124|PTN11_HUMAN	PTPN11	Tyrosine-protein phosphatase non-receptor type 11 OS=Homo sapiens GN=PTPN11 PE=1 SV=2	68.39	6	7	5	5	0	0	0	0	6400000	4200000	NF	NF	4200000
sp|Q13490|BIRC2_HUMAN	BIRC2	Baculoviral IAP repeat-containing protein 2 OS=Homo sapiens GN=BIRC2 PE=1 SV=2	69.85	7	8	4	4	0	0	0	0	8900000	4600000	NF	NF	4600000
sp|Q9H0X4|F234A_HUMAN	FAM234A	Protein FAM234A OS=Homo sapiens GN=FAM234A PE=1 SV=1	59.62	5	5	5	6	0	0	0	0	3700000	11000000	NF	NF	3700000
sp|Q15262|PTPRK_HUMAN	PTPRK	Receptor-type tyrosine-protein phosphatase kappa OS=Homo sapiens GN=PTPRK PE=1 SV=2	162	8	11	0	0	0	0	0	0	7400000	NF	NF	NF	7400000
sp|Q96FQ6|S10AG_HUMAN	S100A16	Protein S100-A16 OS=Homo sapiens GN=S100A16 PE=1 SV=1	11.79	5	5	5	6	0	0	0	0	25000000	35000000	NF	NF	25000000
sp|Q86VP6|CAND1_HUMAN	CAND1	Cullin-associated NEDD8-dissociated protein 1 OS=Homo sapiens GN=CAND1 PE=1 SV=2	136.29	0	0	0	0	5	5	6	6	NF	NF	1800000	3500000	1800000
sp|Q7L014|DDX46_HUMAN	DDX46	Probable ATP-dependent RNA helicase DDX46 OS=Homo sapiens GN=DDX46 PE=1 SV=2	117.29	0	0	0	0	3	4	7	7	NF	NF	2000000	9400000	2000000
sp|P46063|RECQ1_HUMAN	RECQL	ATP-dependent DNA helicase Q1 OS=Homo sapiens GN=RECQL PE=1 SV=3	73.41	0	0	0	0	4	5	6	6	NF	NF	1700000	5300000	1700000
sp|Q9Y285|SYFA_HUMAN	FARSA	Phenylalanine--tRNA ligase alpha subunit OS=Homo sapiens GN=FARSA PE=1 SV=3	57.53	0	0	0	0	4	4	6	7	NF	NF	4800000	17000000	4800000
sp|O00468|AGRIN_HUMAN	AGRN	Agrin OS=Homo sapiens GN=AGRN PE=1 SV=5	217.09	0	0	0	0	8	9	2	2	NF	NF	5200000	970000	970000
sp|Q02750|MP2K1_HUMAN	MAP2K1	Dual specificity mitogen-activated protein kinase kinase 1 OS=Homo sapiens GN=MAP2K1 PE=1 SV=2	43.41	0	0	0	0	4	4	7	7	NF	NF	3500000	18000000	3500000
sp|Q14247|SRC8_HUMAN	CTTN	Src substrate cortactin OS=Homo sapiens GN=CTTN PE=1 SV=2	61.55	6	7	4	4	0	0	0	0	5000000	2900000	NF	NF	2900000
sp|Q5JTH9|RRP12_HUMAN	RRP12	RRP12-like protein OS=Homo sapiens GN=RRP12 PE=1 SV=2	143.61	0	0	0	0	0	0	8	10	NF	NF	NF	140000000	140000000
sp|Q93050|VPP1_HUMAN	ATP6V0A1	V-type proton ATPase 116 kDa subunit a isoform 1 OS=Homo sapiens GN=ATP6V0A1 PE=1 SV=3	96.35	7	7	3	3	0	0	0	0	7400000	1900000	NF	NF	1900000
sp|Q9NZB2|F120A_HUMAN	FAM120A	Constitutive coactivator of PPAR-gamma-like protein 1 OS=Homo sapiens GN=FAM120A PE=1 SV=2	121.81	0	0	0	0	0	0	8	10	NF	NF	NF	8900000	8900000
sp|P05198|IF2A_HUMAN	EIF2S1	Eukaryotic translation initiation factor 2 subunit 1 OS=Homo sapiens GN=EIF2S1 PE=1 SV=3	36.09	0	0	0	0	3	3	7	7	NF	NF	3500000	19000000	3500000
sp|O75400|PR40A_HUMAN	PRPF40A	Pre-mRNA-processing factor 40 homolog A OS=Homo sapiens GN=PRPF40A PE=1 SV=2	108.74	0	0	0	0	3	3	7	7	NF	NF	1900000	6100000	1900000
sp|Q9BSJ2|GCP2_HUMAN	TUBGCP2	Gamma-tubulin complex component 2 OS=Homo sapiens GN=TUBGCP2 PE=1 SV=2	102.47	0	0	0	0	2	2	7	7	NF	NF	1000000	4300000	1000000
sp|Q12788|TBL3_HUMAN	TBL3	Transducin beta-like protein 3 OS=Homo sapiens GN=TBL3 PE=1 SV=2	88.98	0	0	0	0	2	2	6	6	NF	NF	2200000	3700000	2200000
sp|P17844|DDX5_HUMAN	DDX5	Probable ATP-dependent RNA helicase DDX5 OS=Homo sapiens GN=DDX5 PE=1 SV=1	69.1	0	0	0	0	0	0	8	8	NF	NF	NF	26000000	26000000
sp|O00299|CLIC1_HUMAN	CLIC1	Chloride intracellular channel protein 1 OS=Homo sapiens GN=CLIC1 PE=1 SV=4	26.91	7	11	4	9	5	10	4	8	17000000	9500000	23000000	32000000	9500000
sp|O75531|BAF_HUMAN	BANF1	Barrier-to-autointegration factor OS=Homo sapiens GN=BANF1 PE=1 SV=1	10.05	2	4	4	6	7	9	5	8	1400000	6100000	15000000	14000000	1400000
sp|O95084|PRS23_HUMAN	PRSS23	Serine protease 23 OS=Homo sapiens GN=PRSS23 PE=1 SV=1	42.97	0	0	4	5	6	11	5	11	NF	9400000	88000000	240000000	9400000
sp|Q8WUA8|TSK_HUMAN	TSKU	Tsukushin OS=Homo sapiens GN=TSKU PE=2 SV=3	37.78	0	0	1	2	6	11	6	14	NF	590000	15000000	28000000	590000
sp|P04899|GNAI2_HUMAN	GNAI2	Guanine nucleotide-binding protein G(i) subunit alpha-2 OS=Homo sapiens GN=GNAI2 PE=1 SV=3	40.43	7	13	6	11	1	1	1	1	15000000	13000000	320000	320000	320000
sp|P07737|PROF1_HUMAN	PFN1	Profilin-1 OS=Homo sapiens GN=PFN1 PE=1 SV=2	15.04	4	6	6	9	3	4	4	6	4600000	7800000	910000	3200000	910000
sp|P30825|CTR1_HUMAN	SLC7A1	High affinity cationic amino acid transporter 1 OS=Homo sapiens GN=SLC7A1 PE=1 SV=1	67.59	7	11	6	11	2	2	1	1	14000000	12000000	3100000	380000	380000
sp|P05026|AT1B1_HUMAN	ATP1B1	Sodium/potassium-transporting ATPase subunit beta-1 OS=Homo sapiens GN=ATP1B1 PE=1 SV=1	35.04	7	9	6	10	1	1	3	4	28000000	57000000	270000	12000000	270000
sp|P61006|RAB8A_HUMAN	RAB8A	Ras-related protein Rab-8A OS=Homo sapiens GN=RAB8A PE=1 SV=1	23.65	7	10	6	9	4	4	0	0	16000000	18000000	3700000	NF	3700000
sp|P67809|YBOX1_HUMAN	YBX1	Nuclease-sensitive element-binding protein 1 OS=Homo sapiens GN=YBX1 PE=1 SV=3	35.9	2	2	2	2	6	8	5	9	1100000	2700000	12000000	21000000	1100000
sp|P12268|IMDH2_HUMAN	IMPDH2	Inosine-5'-monophosphate dehydrogenase 2 OS=Homo sapiens GN=IMPDH2 PE=1 SV=2	55.77	2	2	2	2	6	8	7	9	1700000	810000	9400000	17000000	810000
sp|Q58FF8|H90B2_HUMAN	HSP90AB2P	Putative heat shock protein HSP 90-beta 2 OS=Homo sapiens GN=HSP90AB2P PE=1 SV=2	44.32	4	4	1	1	5	8	5	8	11000000	2700000	34000000	33000000	2700000
sp|P62879|GBB2_HUMAN	GNB2	Guanine nucleotide-binding protein G(I)/G(S)/G(T) subunit beta-2 OS=Homo sapiens GN=GNB2 PE=1 SV=3	37.31	6	7	4	5	3	3	5	6	43000000	48000000	4200000	20000000	4200000
sp|Q92734|TFG_HUMAN	TFG	Protein TFG OS=Homo sapiens GN=TFG PE=1 SV=2	43.42	7	12	7	8	0	0	0	0	59000000	61000000	NF	NF	59000000
sp|P67775|PP2AA_HUMAN	PPP2CA	Serine/threonine-protein phosphatase 2A catalytic subunit alpha isoform OS=Homo sapiens GN=PPP2CA PE=1 SV=1	35.57	1	1	1	1	6	10	7	7	200000	300000	24000000	21000000	200000
sp|P62826|RAN_HUMAN	RAN	GTP-binding nuclear protein Ran OS=Homo sapiens GN=RAN PE=1 SV=3	24.41	1	1	2	2	5	9	3	7	2600000	4400000	67000000	53000000	2600000
sp|P0DP24|CALM2_HUMAN	CALM2	Calmodulin-2 OS=Homo sapiens GN=CALM2 PE=1 SV=1	16.83	7	7	5	8	1	1	2	3	36000000	24000000	950000	2000000	950000
sp|Q96QR8|PURB_HUMAN	PURB	Transcriptional activator protein Pur-beta OS=Homo sapiens GN=PURB PE=1 SV=3	33.22	0	0	1	1	7	9	7	8	NF	85000	14000000	16000000	85000
sp|Q58FF6|H90B4_HUMAN	HSP90AB4P	Putative heat shock protein HSP 90-beta 4 OS=Homo sapiens GN=HSP90AB4P PE=5 SV=1	58.23	3	3	2	2	7	7	5	6	3300000	2300000	26000000	33000000	2300000
sp|Q13332|PTPRS_HUMAN	PTPRS	Receptor-type tyrosine-protein phosphatase S OS=Homo sapiens GN=PTPRS PE=1 SV=3	216.9	7	11	2	6	0	0	0	0	13000000	2800000	NF	NF	2800000
sp|Q9HBI1|PARVB_HUMAN	PARVB	Beta-parvin OS=Homo sapiens GN=PARVB PE=1 SV=1	41.69	0	0	0	0	7	8	6	8	NF	NF	9000000	8900000	8900000
sp|Q92769|HDAC2_HUMAN	HDAC2	Histone deacetylase 2 OS=Homo sapiens GN=HDAC2 PE=1 SV=2	55.33	0	0	0	0	5	8	6	8	NF	NF	14000000	17000000	14000000
sp|P31949|S10AB_HUMAN	S100A11	Protein S100-A11 OS=Homo sapiens GN=S100A11 PE=1 SV=2	11.73	6	7	4	5	0	0	3	4	12000000	14000000	NF	15000000	12000000
sp|Q9NR31|SAR1A_HUMAN	SAR1A	GTP-binding protein SAR1a OS=Homo sapiens GN=SAR1A PE=1 SV=1	22.35	2	2	3	5	5	5	4	4	1300000	16000000	12000000	5400000	1300000
sp|P31946|1433B_HUMAN	YWHAB	14-3-3 protein beta/alpha OS=Homo sapiens GN=YWHAB PE=1 SV=3	28.06	7	7	5	6	0	0	2	2	31000000	52000000	NF	2700000	2700000
sp|Q9BUF5|TBB6_HUMAN	TUBB6	Tubulin beta-6 chain OS=Homo sapiens GN=TUBB6 PE=1 SV=1	49.82	0	0	0	0	2	5	7	10	NF	NF	1200000	11000000	1200000
sp|Q9Y6W5|WASF2_HUMAN	WASF2	Wiskott-Aldrich syndrome protein family member 2 OS=Homo sapiens GN=WASF2 PE=1 SV=3	54.25	6	9	5	6	0	0	0	0	16000000	9800000	NF	NF	9800000
sp|O15498|YKT6_HUMAN	YKT6	Synaptobrevin homolog YKT6 OS=Homo sapiens GN=YKT6 PE=1 SV=1	22.4	6	6	6	9	0	0	0	0	7800000	15000000	NF	NF	7800000
sp|P50213|IDH3A_HUMAN	IDH3A	Isocitrate dehydrogenase [NAD] subunit alpha, mitochondrial OS=Homo sapiens GN=IDH3A PE=1 SV=1	39.57	0	0	0	0	7	9	3	5	NF	NF	6000000	3200000	3200000
sp|Q96H20|SNF8_HUMAN	SNF8	Vacuolar-sorting protein SNF8 OS=Homo sapiens GN=SNF8 PE=1 SV=1	28.85	7	7	6	6	1	1	0	0	5000000	4200000	280000	NF	280000
sp|Q6ZNJ1|NBEL2_HUMAN	NBEAL2	Neurobeachin-like protein 2 OS=Homo sapiens GN=NBEAL2 PE=1 SV=2	302.33	0	0	0	0	5	7	5	7	NF	NF	3900000	3400000	3400000
sp|P49757|NUMB_HUMAN	NUMB	Protein numb homolog OS=Homo sapiens GN=NUMB PE=1 SV=2	70.76	6	7	6	7	0	0	0	0	5000000	3800000	NF	NF	3800000
sp|P38117|ETFB_HUMAN	ETFB	Electron transfer flavoprotein subunit beta OS=Homo sapiens GN=ETFB PE=1 SV=3	27.83	0	0	0	0	7	9	4	5	NF	NF	10000000	7900000	7900000
sp|P40429|RL13A_HUMAN	RPL13A	60S ribosomal protein L13a OS=Homo sapiens GN=RPL13A PE=1 SV=2	23.56	0	0	0	0	6	6	7	8	NF	NF	17000000	70000000	17000000
sp|P49023|PAXI_HUMAN	PXN	Paxillin OS=Homo sapiens GN=PXN PE=1 SV=3	64.46	6	6	6	6	1	1	0	0	8000000	7600000	1200000	NF	1200000
sp|O15371|EIF3D_HUMAN	EIF3D	Eukaryotic translation initiation factor 3 subunit D OS=Homo sapiens GN=EIF3D PE=1 SV=1	63.93	0	0	0	0	4	6	5	7	NF	NF	3000000	4700000	3000000
sp|Q9BRG1|VPS25_HUMAN	VPS25	Vacuolar protein-sorting-associated protein 25 OS=Homo sapiens GN=VPS25 PE=1 SV=1	20.73	4	4	6	8	1	1	0	0	4100000	8600000	810000	NF	810000
sp|Q04917|1433F_HUMAN	YWHAH	14-3-3 protein eta OS=Homo sapiens GN=YWHAH PE=1 SV=4	28.2	5	6	5	7	0	0	0	0	4100000	3600000	NF	NF	3600000
sp|Q99808|S29A1_HUMAN	SLC29A1	Equilibrative nucleoside transporter 1 OS=Homo sapiens GN=SLC29A1 PE=1 SV=3	50.19	6	6	5	5	0	0	2	2	21000000	13000000	NF	2800000	2800000
sp|P43007|SATT_HUMAN	SLC1A4	Neutral amino acid transporter A OS=Homo sapiens GN=SLC1A4 PE=1 SV=1	55.69	7	7	6	6	0	0	0	0	14000000	10000000	NF	NF	10000000
sp|P09923|PPBI_HUMAN	ALPI	Intestinal-type alkaline phosphatase OS=Homo sapiens GN=ALPI PE=1 SV=2	56.78	7	8	5	5	0	0	0	0	73000000	40000000	NF	NF	40000000
sp|P48556|PSMD8_HUMAN	PSMD8	26S proteasome non-ATPase regulatory subunit 8 OS=Homo sapiens GN=PSMD8 PE=1 SV=2	39.59	0	0	0	0	6	7	6	6	NF	NF	16000000	8200000	8200000
sp|O43175|SERA_HUMAN	PHGDH	D-3-phosphoglycerate dehydrogenase OS=Homo sapiens GN=PHGDH PE=1 SV=4	56.61	2	2	1	1	5	5	5	5	830000	600000	3700000	5000000	600000
sp|Q15233|NONO_HUMAN	NONO	Non-POU domain-containing octamer-binding protein OS=Homo sapiens GN=NONO PE=1 SV=4	54.2	0	0	1	1	7	8	3	4	NF	690000	24000000	21000000	690000
sp|Q9P0V3|SH3B4_HUMAN	SH3BP4	SH3 domain-binding protein 4 OS=Homo sapiens GN=SH3BP4 PE=1 SV=1	107.43	7	7	6	6	0	0	0	0	6300000	4600000	NF	NF	4600000
sp|Q9H813|TM206_HUMAN	TMEM206	Transmembrane protein 206 OS=Homo sapiens GN=TMEM206 PE=1 SV=1	40.02	7	7	5	5	0	0	0	0	12000000	6400000	NF	NF	6400000
sp|O60832|DKC1_HUMAN	DKC1	H/ACA ribonucleoprotein complex subunit 4 OS=Homo sapiens GN=DKC1 PE=1 SV=3	57.64	0	0	0	0	3	4	6	8	NF	NF	2200000	11000000	2200000
sp|Q13444|ADA15_HUMAN	ADAM15	Disintegrin and metalloproteinase domain-containing protein 15 OS=Homo sapiens GN=ADAM15 PE=1 SV=4	92.9	6	7	5	5	0	0	0	0	17000000	13000000	NF	NF	13000000
sp|P62917|RL8_HUMAN	RPL8	60S ribosomal protein L8 OS=Homo sapiens GN=RPL8 PE=1 SV=2	28.01	0	0	0	0	7	8	3	4	NF	NF	32000000	54000000	32000000
sp|Q8IZL8|PELP1_HUMAN	PELP1	Proline-, glutamic acid- and leucine-rich protein 1 OS=Homo sapiens GN=PELP1 PE=1 SV=2	119.62	0	0	0	0	3	3	7	9	NF	NF	2500000	25000000	2500000
sp|P52597|HNRPF_HUMAN	HNRNPF	Heterogeneous nuclear ribonucleoprotein F OS=Homo sapiens GN=HNRNPF PE=1 SV=3	45.64	0	0	0	0	3	3	6	8	NF	NF	2000000	7000000	2000000
sp|Q9H9T3|ELP3_HUMAN	ELP3	Elongator complex protein 3 OS=Homo sapiens GN=ELP3 PE=1 SV=2	62.22	0	0	0	0	2	2	7	9	NF	NF	890000	4800000	890000
sp|P08648|ITA5_HUMAN	ITGA5	Integrin alpha-5 OS=Homo sapiens GN=ITGA5 PE=1 SV=2	114.46	3	3	7	8	0	0	0	0	1900000	14000000	NF	NF	1900000
sp|Q4KMQ2|ANO6_HUMAN	ANO6	Anoctamin-6 OS=Homo sapiens GN=ANO6 PE=1 SV=2	106.1	7	9	1	2	0	0	0	0	5300000	730000	NF	NF	730000
sp|Q6UXN9|WDR82_HUMAN	WDR82	WD repeat-containing protein 82 OS=Homo sapiens GN=WDR82 PE=1 SV=1	35.06	0	0	0	0	5	5	6	6	NF	NF	28000000	12000000	12000000
sp|P22570|ADRO_HUMAN	FDXR	NADPH:adrenodoxin oxidoreductase, mitochondrial OS=Homo sapiens GN=FDXR PE=1 SV=3	53.8	0	0	0	0	5	5	6	6	NF	NF	3900000	31000000	3900000
sp|Q15437|SC23B_HUMAN	SEC23B	Protein transport protein Sec23B OS=Homo sapiens GN=SEC23B PE=1 SV=2	86.42	3	3	0	0	3	3	5	5	32000000	NF	3800000	4100000	3800000
sp|P26373|RL13_HUMAN	RPL13	60S ribosomal protein L13 OS=Homo sapiens GN=RPL13 PE=1 SV=4	24.25	0	0	0	0	4	5	6	6	NF	NF	9300000	39000000	9300000
sp|P36915|GNL1_HUMAN	GNL1	Guanine nucleotide-binding protein-like 1 OS=Homo sapiens GN=GNL1 PE=1 SV=2	68.62	0	0	0	0	6	6	5	5	NF	NF	3600000	4800000	3600000
sp|O14745|NHRF1_HUMAN	SLC9A3R1	Na(+)/H(+) exchange regulatory cofactor NHE-RF1 OS=Homo sapiens GN=SLC9A3R1 PE=1 SV=4	38.84	4	5	5	6	0	0	0	0	4700000	6100000	NF	NF	4700000
sp|P23458|JAK1_HUMAN	JAK1	Tyrosine-protein kinase JAK1 OS=Homo sapiens GN=JAK1 PE=1 SV=2	133.19	7	8	3	3	0	0	0	0	4700000	1200000	NF	NF	1200000
sp|O75695|XRP2_HUMAN	RP2	Protein XRP2 OS=Homo sapiens GN=RP2 PE=1 SV=4	39.62	7	7	4	4	0	0	0	0	5800000	3600000	NF	NF	3600000
sp|Q15019|SEPT2_HUMAN	43710	Septin-2 OS=Homo sapiens GN=SEPT2 PE=1 SV=1	41.46	0	0	0	0	4	4	6	6	NF	NF	13000000	20000000	13000000
sp|O00148|DX39A_HUMAN	DDX39A	ATP-dependent RNA helicase DDX39A OS=Homo sapiens GN=DDX39A PE=1 SV=2	49.1	0	0	0	0	4	4	6	6	NF	NF	2600000	10000000	2600000
sp|Q9Y6K5|OAS3_HUMAN	OAS3	2'-5'-oligoadenylate synthase 3 OS=Homo sapiens GN=OAS3 PE=1 SV=3	121.09	0	0	0	0	4	4	5	6	NF	NF	1800000	1500000	1500000
sp|Q04721|NOTC2_HUMAN	NOTCH2	Neurogenic locus notch homolog protein 2 OS=Homo sapiens GN=NOTCH2 PE=1 SV=3	265.23	4	4	6	6	0	0	0	0	13000000	12000000	NF	NF	12000000
sp|O60231|DHX16_HUMAN	DHX16	Putative pre-mRNA-splicing factor ATP-dependent RNA helicase DHX16 OS=Homo sapiens GN=DHX16 PE=1 SV=2	119.19	0	0	0	0	4	4	6	6	NF	NF	3100000	4600000	3100000
sp|P02545|LMNA_HUMAN	LMNA	Prelamin-A/C OS=Homo sapiens GN=LMNA PE=1 SV=1	74.09	0	0	0	0	6	6	4	4	NF	NF	7900000	5100000	5100000
sp|P18433|PTPRA_HUMAN	PTPRA	Receptor-type tyrosine-protein phosphatase alpha OS=Homo sapiens GN=PTPRA PE=1 SV=2	90.54	6	6	4	4	0	0	0	0	2300000	1700000	NF	NF	1700000
sp|O95373|IPO7_HUMAN	IPO7	Importin-7 OS=Homo sapiens GN=IPO7 PE=1 SV=1	119.44	0	0	0	0	5	5	5	5	NF	NF	4900000	3300000	3300000
sp|P15170|ERF3A_HUMAN	GSPT1	Eukaryotic peptide chain release factor GTP-binding subunit ERF3A OS=Homo sapiens GN=GSPT1 PE=1 SV=1	55.72	0	0	0	0	4	4	6	6	NF	NF	4400000	7300000	4400000
sp|Q86SF2|GALT7_HUMAN	GALNT7	N-acetylgalactosaminyltransferase 7 OS=Homo sapiens GN=GALNT7 PE=1 SV=1	75.34	4	5	4	4	0	0	1	1	4600000	5900000	NF	810000	810000
sp|Q9BRK5|CAB45_HUMAN	SDF4	45 kDa calcium-binding protein OS=Homo sapiens GN=SDF4 PE=1 SV=1	41.78	0	0	6	6	2	3	0	0	NF	6300000	3700000	NF	3700000
sp|Q14847|LASP1_HUMAN	LASP1	LIM and SH3 domain protein 1 OS=Homo sapiens GN=LASP1 PE=1 SV=2	29.7	4	4	5	5	0	0	0	0	3600000	3800000	NF	NF	3600000
sp|Q8NBJ5|GT251_HUMAN	COLGALT1	Procollagen galactosyltransferase 1 OS=Homo sapiens GN=COLGALT1 PE=1 SV=1	71.59	0	0	0	0	5	5	4	4	NF	NF	3100000	2500000	2500000
sp|Q6P2E9|EDC4_HUMAN	EDC4	Enhancer of mRNA-decapping protein 4 OS=Homo sapiens GN=EDC4 PE=1 SV=1	151.57	0	0	0	0	2	3	6	6	NF	NF	2500000	42000000	2500000
sp|P98194|AT2C1_HUMAN	ATP2C1	Calcium-transporting ATPase type 2C member 1 OS=Homo sapiens GN=ATP2C1 PE=1 SV=3	100.51	7	7	2	2	0	0	0	0	3200000	1600000	NF	NF	1600000
sp|P29144|TPP2_HUMAN	TPP2	Tripeptidyl-peptidase 2 OS=Homo sapiens GN=TPP2 PE=1 SV=4	138.26	0	0	0	0	5	5	4	4	NF	NF	2700000	4300000	2700000
sp|P62993|GRB2_HUMAN	GRB2	Growth factor receptor-bound protein 2 OS=Homo sapiens GN=GRB2 PE=1 SV=1	25.19	0	0	7	9	0	0	0	0	NF	17000000	NF	NF	17000000
sp|O60763|USO1_HUMAN	USO1	General vesicular transport factor p115 OS=Homo sapiens GN=USO1 PE=1 SV=2	107.83	0	0	0	0	3	3	5	5	NF	NF	2000000	2900000	2000000
sp|Q07954|LRP1_HUMAN	LRP1	Prolow-density lipoprotein receptor-related protein 1 OS=Homo sapiens GN=LRP1 PE=1 SV=2	504.28	0	0	0	0	7	7	0	0	NF	NF	3300000	NF	3300000
sp|Q8TEQ6|GEMI5_HUMAN	GEMIN5	Gem-associated protein 5 OS=Homo sapiens GN=GEMIN5 PE=1 SV=3	168.48	0	0	0	0	0	0	7	7	NF	NF	NF	5500000	5500000
sp|P07093|GDN_HUMAN	SERPINE2	Glia-derived nexin OS=Homo sapiens GN=SERPINE2 PE=1 SV=1	43.97	0	0	0	0	0	0	7	7	NF	NF	NF	5200000	5200000
sp|O95071|UBR5_HUMAN	UBR5	E3 ubiquitin-protein ligase UBR5 OS=Homo sapiens GN=UBR5 PE=1 SV=2	309.16	0	0	0	0	0	0	7	7	NF	NF	NF	4200000	4200000
sp|P07437|TBB5_HUMAN	TUBB	Tubulin beta chain OS=Homo sapiens GN=TUBB PE=1 SV=2	49.64	4	8	5	13	6	25	6	20	6500000	17000000	170000000	200000000	6500000
sp|P69905|HBA_HUMAN	HBA1	Hemoglobin subunit alpha OS=Homo sapiens GN=HBA1 PE=1 SV=2	15.25	5	7	5	11	6	13	6	10	41000000	100000000	1200000000	1600000000	41000000
sp|P02649|APOE_HUMAN	APOE	Apolipoprotein E OS=Homo sapiens GN=APOE PE=1 SV=1	36.13	5	5	5	6	6	9	5	7	13000000	25000000	59000000	84000000	13000000
sp|P11233|RALA_HUMAN	RALA	Ras-related protein Ral-A OS=Homo sapiens GN=RALA PE=1 SV=1	23.55	6	13	5	11	0	0	0	0	85000000	46000000	NF	NF	46000000
sp|P19823|ITIH2_HUMAN	ITIH2	Inter-alpha-trypsin inhibitor heavy chain H2 OS=Homo sapiens GN=ITIH2 PE=1 SV=2	106.4	1	1	2	2	5	9	6	10	370000	2700000	44000000	75000000	370000
sp|Q9H4B7|TBB1_HUMAN	TUBB1	Tubulin beta-1 chain OS=Homo sapiens GN=TUBB1 PE=1 SV=1	50.29	1	1	1	2	6	10	4	7	3400000	9400000	110000000	130000000	3400000
sp|P32119|PRDX2_HUMAN	PRDX2	Peroxiredoxin-2 OS=Homo sapiens GN=PRDX2 PE=1 SV=5	21.88	3	4	3	4	3	5	5	7	2300000	3000000	3900000	6200000	2300000
sp|P62136|PP1A_HUMAN	PPP1CA	Serine/threonine-protein phosphatase PP1-alpha catalytic subunit OS=Homo sapiens GN=PPP1CA PE=1 SV=1	37.49	0	0	3	3	5	9	4	8	NF	2500000	15000000	16000000	2500000
sp|Q02539|H11_HUMAN	HIST1H1A	Histone H1.1 OS=Homo sapiens GN=HIST1H1A PE=1 SV=3	21.83	2	2	4	5	5	7	4	4	4200000	32000000	56000000	32000000	4200000
sp|Q86VR8|FJX1_HUMAN	FJX1	Four-jointed box protein 1 OS=Homo sapiens GN=FJX1 PE=2 SV=1	48.48	0	0	0	0	6	10	4	7	NF	NF	7700000	12000000	7700000
sp|Q96A59|MALD3_HUMAN	MARVELD3	MARVEL domain-containing protein 3 OS=Homo sapiens GN=MARVELD3 PE=2 SV=3	44.88	6	10	3	7	0	0	0	0	8500000	2700000	NF	NF	2700000
sp|Q9Y5Y0|FLVC1_HUMAN	FLVCR1	Feline leukemia virus subgroup C receptor-related protein 1 OS=Homo sapiens GN=FLVCR1 PE=1 SV=1	59.82	6	9	5	7	0	0	0	0	18000000	8400000	NF	NF	8400000
sp|P20339|RAB5A_HUMAN	RAB5A	Ras-related protein Rab-5A OS=Homo sapiens GN=RAB5A PE=1 SV=2	23.64	6	7	6	9	0	0	0	0	4300000	6000000	NF	NF	4300000
sp|O15126|SCAM1_HUMAN	SCAMP1	Secretory carrier-associated membrane protein 1 OS=Homo sapiens GN=SCAMP1 PE=1 SV=2	37.9	5	6	6	8	1	1	0	0	9100000	13000000	780000	NF	780000
sp|P30453|1A34_HUMAN	HLA-A	HLA class I histocompatibility antigen, A-34 alpha chain OS=Homo sapiens GN=HLA-A PE=1 SV=1	41.03	6	10	4	5	0	0	0	0	45000000	20000000	NF	NF	20000000
sp|P11279|LAMP1_HUMAN	LAMP1	Lysosome-associated membrane glycoprotein 1 OS=Homo sapiens GN=LAMP1 PE=1 SV=3	44.85	6	6	5	5	4	4	0	0	36000000	28000000	11000000	NF	11000000
sp|P07741|APT_HUMAN	APRT	Adenine phosphoribosyltransferase OS=Homo sapiens GN=APRT PE=1 SV=2	19.6	0	0	2	2	5	7	4	6	NF	590000	19000000	18000000	590000
sp|Q9UL26|RB22A_HUMAN	RAB22A	Ras-related protein Rab-22A OS=Homo sapiens GN=RAB22A PE=1 SV=2	21.84	4	7	5	7	0	0	0	0	4500000	6100000	NF	NF	4500000
sp|P16989|YBOX3_HUMAN	YBX3	Y-box-binding protein 3 OS=Homo sapiens GN=YBX3 PE=1 SV=4	40.07	0	0	1	1	6	8	4	5	NF	270000	14000000	11000000	270000
sp|Q08174|PCDH1_HUMAN	PCDH1	Protocadherin-1 OS=Homo sapiens GN=PCDH1 PE=1 SV=2	114.67	5	7	5	7	0	0	0	0	4800000	6600000	NF	NF	4800000
sp|P48426|PI42A_HUMAN	PIP4K2A	Phosphatidylinositol 5-phosphate 4-kinase type-2 alpha OS=Homo sapiens GN=PIP4K2A PE=1 SV=2	46.2	0	0	0	0	6	8	4	6	NF	NF	14000000	16000000	14000000
sp|P23528|COF1_HUMAN	CFL1	Cofilin-1 OS=Homo sapiens GN=CFL1 PE=1 SV=3	18.49	6	7	3	5	1	1	1	1	7200000	7900000	1500000	1600000	1500000
sp|Q9UBI6|GBG12_HUMAN	GNG12	Guanine nucleotide-binding protein G(I)/G(S)/G(O) subunit gamma-12 OS=Homo sapiens GN=GNG12 PE=1 SV=3	8	4	5	5	9	0	0	0	0	8800000	30000000	NF	NF	8800000
sp|P17931|LEG3_HUMAN	LGALS3	Galectin-3 OS=Homo sapiens GN=LGALS3 PE=1 SV=5	26.14	6	8	5	6	0	0	0	0	26000000	21000000	NF	NF	21000000
sp|O14657|TOR1B_HUMAN	TOR1B	Torsin-1B OS=Homo sapiens GN=TOR1B PE=1 SV=2	37.95	0	0	0	0	6	7	5	7	NF	NF	5900000	14000000	5900000
sp|P54920|SNAA_HUMAN	NAPA	Alpha-soluble NSF attachment protein OS=Homo sapiens GN=NAPA PE=1 SV=3	33.21	4	4	2	2	4	4	4	4	2900000	850000	1600000	1600000	850000
sp|Q9HD42|CHM1A_HUMAN	CHMP1A	Charged multivesicular body protein 1a OS=Homo sapiens GN=CHMP1A PE=1 SV=1	21.69	6	8	4	6	0	0	0	0	53000000	26000000	NF	NF	26000000
sp|P80723|BASP1_HUMAN	BASP1	Brain acid soluble protein 1 OS=Homo sapiens GN=BASP1 PE=1 SV=2	22.68	6	7	5	6	0	0	0	0	18000000	12000000	NF	NF	12000000
sp|P54753|EPHB3_HUMAN	EPHB3	Ephrin type-B receptor 3 OS=Homo sapiens GN=EPHB3 PE=1 SV=2	110.26	6	8	4	5	0	0	0	0	3200000	2000000	NF	NF	2000000
sp|O43390|HNRPR_HUMAN	HNRNPR	Heterogeneous nuclear ribonucleoprotein R OS=Homo sapiens GN=HNRNPR PE=1 SV=1	70.9	0	0	0	0	4	5	5	8	NF	NF	3600000	6200000	3600000
sp|P61421|VA0D1_HUMAN	ATP6V0D1	V-type proton ATPase subunit d 1 OS=Homo sapiens GN=ATP6V0D1 PE=1 SV=1	40.3	5	5	4	5	3	3	0	0	5100000	6400000	1900000	NF	1900000
sp|P04075|ALDOA_HUMAN	ALDOA	Fructose-bisphosphate aldolase A OS=Homo sapiens GN=ALDOA PE=1 SV=2	39.4	3	5	6	7	0	0	0	0	26000000	28000000	NF	NF	26000000
sp|Q96AC1|FERM2_HUMAN	FERMT2	Fermitin family homolog 2 OS=Homo sapiens GN=FERMT2 PE=1 SV=1	77.81	6	7	5	5	0	0	0	0	10000000	3900000	NF	NF	3900000
sp|Q16401|PSMD5_HUMAN	PSMD5	26S proteasome non-ATPase regulatory subunit 5 OS=Homo sapiens GN=PSMD5 PE=1 SV=3	56.16	0	0	0	0	6	6	6	6	NF	NF	2000000	2700000	2000000
sp|P11908|PRPS2_HUMAN	PRPS2	Ribose-phosphate pyrophosphokinase 2 OS=Homo sapiens GN=PRPS2 PE=1 SV=2	34.75	0	0	0	0	4	5	5	7	NF	NF	5300000	10000000	5300000
sp|Q9Y5K8|VATD_HUMAN	ATP6V1D	V-type proton ATPase subunit D OS=Homo sapiens GN=ATP6V1D PE=1 SV=1	28.25	4	4	4	4	2	2	2	2	2400000	2800000	580000	720000	580000
sp|Q9BV40|VAMP8_HUMAN	VAMP8	Vesicle-associated membrane protein 8 OS=Homo sapiens GN=VAMP8 PE=1 SV=1	11.43	6	6	4	4	1	2	0	0	19000000	17000000	2500000	NF	2500000
sp|Q8IWT6|LRC8A_HUMAN	LRRC8A	Volume-regulated anion channel subunit LRRC8A OS=Homo sapiens GN=LRRC8A PE=1 SV=1	94.14	6	7	5	5	0	0	0	0	4400000	2800000	NF	NF	2800000
sp|Q9NR45|SIAS_HUMAN	NANS	Sialic acid synthase OS=Homo sapiens GN=NANS PE=1 SV=2	40.28	0	0	0	0	5	6	5	6	NF	NF	7300000	12000000	7300000
sp|P40926|MDHM_HUMAN	MDH2	Malate dehydrogenase, mitochondrial OS=Homo sapiens GN=MDH2 PE=1 SV=3	35.48	0	0	3	3	5	5	4	4	NF	1900000	6600000	8600000	1900000
sp|P10124|SRGN_HUMAN	SRGN	Serglycin OS=Homo sapiens GN=SRGN PE=1 SV=3	17.64	0	0	4	5	0	0	5	7	NF	17000000	NF	94000000	17000000
sp|P07384|CAN1_HUMAN	CAPN1	Calpain-1 catalytic subunit OS=Homo sapiens GN=CAPN1 PE=1 SV=1	81.84	5	5	3	4	3	3	0	0	3100000	2300000	5600000	NF	2300000
sp|Q9Y6M7|S4A7_HUMAN	SLC4A7	Sodium bicarbonate cotransporter 3 OS=Homo sapiens GN=SLC4A7 PE=1 SV=2	135.96	6	7	3	4	0	0	0	0	6700000	2200000	NF	NF	2200000
sp|P49257|LMAN1_HUMAN	LMAN1	Protein ERGIC-53 OS=Homo sapiens GN=LMAN1 PE=1 SV=2	57.51	0	0	6	8	0	0	3	3	NF	9500000	NF	1400000	1400000
sp|Q14498|RBM39_HUMAN	RBM39	RNA-binding protein 39 OS=Homo sapiens GN=RBM39 PE=1 SV=2	59.34	0	0	0	0	4	4	6	7	NF	NF	2300000	7300000	2300000
sp|O95361|TRI16_HUMAN	TRIM16	Tripartite motif-containing protein 16 OS=Homo sapiens GN=TRIM16 PE=1 SV=3	63.91	0	0	0	0	3	3	6	8	NF	NF	1400000	8000000	1400000
sp|P55263|ADK_HUMAN	ADK	Adenosine kinase OS=Homo sapiens GN=ADK PE=1 SV=2	40.52	0	0	0	0	3	3	6	8	NF	NF	4200000	26000000	4200000
sp|P28066|PSA5_HUMAN	PSMA5	Proteasome subunit alpha type-5 OS=Homo sapiens GN=PSMA5 PE=1 SV=3	26.39	0	0	1	1	6	6	4	4	NF	770000	7400000	14000000	770000
sp|Q7L7X3|TAOK1_HUMAN	TAOK1	Serine/threonine-protein kinase TAO1 OS=Homo sapiens GN=TAOK1 PE=1 SV=1	116	6	6	3	3	1	1	1	1	4300000	3000000	320000	340000	320000
sp|P13928|ANXA8_HUMAN	ANXA8	Annexin A8 OS=Homo sapiens GN=ANXA8 PE=1 SV=3	36.86	6	7	4	4	0	0	0	0	3500000	2800000	NF	NF	2800000
sp|Q9HB40|RISC_HUMAN	SCPEP1	Retinoid-inducible serine carboxypeptidase OS=Homo sapiens GN=SCPEP1 PE=1 SV=1	50.8	0	0	1	1	5	5	5	5	NF	660000	6000000	11000000	660000
sp|P05387|RLA2_HUMAN	RPLP2	60S acidic ribosomal protein P2 OS=Homo sapiens GN=RPLP2 PE=1 SV=1	11.66	0	0	0	0	6	7	3	3	NF	NF	6100000	1500000	1500000
sp|Q93063|EXT2_HUMAN	EXT2	Exostosin-2 OS=Homo sapiens GN=EXT2 PE=1 SV=1	82.2	0	0	0	0	2	2	5	8	NF	NF	1600000	6300000	1600000
sp|P84095|RHOG_HUMAN	RHOG	Rho-related GTP-binding protein RhoG OS=Homo sapiens GN=RHOG PE=1 SV=1	21.29	6	6	4	4	0	0	0	0	6400000	6200000	NF	NF	6200000
sp|O95297|MPZL1_HUMAN	MPZL1	Myelin protein zero-like protein 1 OS=Homo sapiens GN=MPZL1 PE=1 SV=1	29.06	5	5	5	5	0	0	0	0	14000000	17000000	NF	NF	14000000
sp|O75891|AL1L1_HUMAN	ALDH1L1	Cytosolic 10-formyltetrahydrofolate dehydrogenase OS=Homo sapiens GN=ALDH1L1 PE=1 SV=2	98.77	0	0	0	0	5	5	5	5	NF	NF	2100000	2200000	2100000
sp|P19105|ML12A_HUMAN	MYL12A	Myosin regulatory light chain 12A OS=Homo sapiens GN=MYL12A PE=1 SV=2	19.78	0	0	0	0	4	5	5	5	NF	NF	2600000	5600000	2600000
sp|O14792|HS3S1_HUMAN	HS3ST1	Heparan sulfate glucosamine 3-O-sulfotransferase 1 OS=Homo sapiens GN=HS3ST1 PE=1 SV=1	35.75	0	0	0	0	6	6	4	4	NF	NF	4100000	5000000	4100000
sp|P54727|RD23B_HUMAN	RAD23B	UV excision repair protein RAD23 homolog B OS=Homo sapiens GN=RAD23B PE=1 SV=1	43.14	0	0	3	3	4	5	2	2	NF	1700000	6400000	3100000	1700000
sp|O43592|XPOT_HUMAN	XPOT	Exportin-T OS=Homo sapiens GN=XPOT PE=1 SV=2	109.89	0	0	0	0	6	6	4	4	NF	NF	4100000	2200000	2200000
sp|P0CG12|CTF8A_HUMAN	CHTF8	Chromosome transmission fidelity protein 8 homolog isoform 2 OS=Homo sapiens GN=CHTF8 PE=1 SV=1	51.36	6	6	4	4	0	0	0	0	6300000	4700000	NF	NF	4700000
sp|Q9UM47|NOTC3_HUMAN	NOTCH3	Neurogenic locus notch homolog protein 3 OS=Homo sapiens GN=NOTCH3 PE=1 SV=2	243.47	6	6	4	4	0	0	0	0	9500000	8600000	NF	NF	8600000
sp|O96013|PAK4_HUMAN	PAK4	Serine/threonine-protein kinase PAK 4 OS=Homo sapiens GN=PAK4 PE=1 SV=1	64.03	6	7	3	3	0	0	0	0	5500000	1300000	NF	NF	1300000
sp|Q9ULV4|COR1C_HUMAN	CORO1C	Coronin-1C OS=Homo sapiens GN=CORO1C PE=1 SV=1	53.22	3	3	0	0	0	0	4	6	9300000	NF	NF	1800000	1800000
sp|O95631|NET1_HUMAN	NTN1	Netrin-1 OS=Homo sapiens GN=NTN1 PE=1 SV=2	67.7	0	0	0	0	4	4	5	5	NF	NF	6900000	10000000	6900000
sp|O00154|BACH_HUMAN	ACOT7	Cytosolic acyl coenzyme A thioester hydrolase OS=Homo sapiens GN=ACOT7 PE=1 SV=3	41.77	0	0	0	0	4	4	5	5	NF	NF	2700000	3400000	2700000
sp|Q02790|FKBP4_HUMAN	FKBP4	Peptidyl-prolyl cis-trans isomerase FKBP4 OS=Homo sapiens GN=FKBP4 PE=1 SV=3	51.77	0	0	1	1	1	1	6	7	NF	470000	920000	4300000	470000
sp|Q8IZ83|A16A1_HUMAN	ALDH16A1	Aldehyde dehydrogenase family 16 member A1 OS=Homo sapiens GN=ALDH16A1 PE=1 SV=2	85.07	0	0	1	1	3	3	5	5	NF	420000	4000000	6800000	420000
sp|Q01581|HMCS1_HUMAN	HMGCS1	Hydroxymethylglutaryl-CoA synthase, cytoplasmic OS=Homo sapiens GN=HMGCS1 PE=1 SV=2	57.26	0	0	0	0	3	3	6	6	NF	NF	2200000	12000000	2200000
sp|Q96JB6|LOXL4_HUMAN	LOXL4	Lysyl oxidase homolog 4 OS=Homo sapiens GN=LOXL4 PE=1 SV=1	84.43	0	0	0	0	5	5	4	4	NF	NF	6900000	28000000	6900000
sp|Q9UJ70|NAGK_HUMAN	NAGK	N-acetyl-D-glucosamine kinase OS=Homo sapiens GN=NAGK PE=1 SV=4	37.35	0	0	0	0	3	3	5	6	NF	NF	1600000	5200000	1600000
sp|Q9UHD8|SEPT9_HUMAN	43717	Septin-9 OS=Homo sapiens GN=SEPT9 PE=1 SV=2	65.36	0	0	0	0	4	4	5	5	NF	NF	2800000	6900000	2800000
sp|Q6T4R5|NHS_HUMAN	NHS	Nance-Horan syndrome protein OS=Homo sapiens GN=NHS PE=1 SV=2	179.03	4	4	5	5	0	0	0	0	2200000	2800000	NF	NF	2200000
sp|O14964|HGS_HUMAN	HGS	Hepatocyte growth factor-regulated tyrosine kinase substrate OS=Homo sapiens GN=HGS PE=1 SV=1	86.14	6	6	3	3	0	0	0	0	6500000	2900000	NF	NF	2900000
sp|Q8N163|CCAR2_HUMAN	CCAR2	Cell cycle and apoptosis regulator protein 2 OS=Homo sapiens GN=CCAR2 PE=1 SV=2	102.84	0	0	0	0	6	6	3	3	NF	NF	3900000	2000000	2000000
sp|P23142|FBLN1_HUMAN	FBLN1	Fibulin-1 OS=Homo sapiens GN=FBLN1 PE=1 SV=4	77.16	0	0	0	0	3	3	4	6	NF	NF	1700000	12000000	1700000
sp|P11117|PPAL_HUMAN	ACP2	Lysosomal acid phosphatase OS=Homo sapiens GN=ACP2 PE=1 SV=3	48.31	6	7	0	0	0	0	2	2	4800000	NF	NF	900000	900000
sp|O75439|MPPB_HUMAN	PMPCB	Mitochondrial-processing peptidase subunit beta OS=Homo sapiens GN=PMPCB PE=1 SV=2	54.33	0	0	0	0	5	5	4	4	NF	NF	6900000	4500000	4500000
sp|P62081|RS7_HUMAN	RPS7	40S ribosomal protein S7 OS=Homo sapiens GN=RPS7 PE=1 SV=1	22.11	0	0	0	0	2	2	6	6	NF	NF	1700000	7800000	1700000
sp|P17302|CXA1_HUMAN	GJA1	Gap junction alpha-1 protein OS=Homo sapiens GN=GJA1 PE=1 SV=2	42.98	4	4	4	4	0	0	0	0	3800000	4000000	NF	NF	3800000
sp|Q9Y4W2|LAS1L_HUMAN	LAS1L	Ribosomal biogenesis protein LAS1L OS=Homo sapiens GN=LAS1L PE=1 SV=2	83.01	0	0	0	0	0	0	6	8	NF	NF	NF	5900000	5900000
sp|P25325|THTM_HUMAN	MPST	3-mercaptopyruvate sulfurtransferase OS=Homo sapiens GN=MPST PE=1 SV=3	33.16	0	0	0	0	4	4	4	4	NF	NF	3400000	4500000	3400000
sp|Q6ZMP0|THSD4_HUMAN	THSD4	Thrombospondin type-1 domain-containing protein 4 OS=Homo sapiens GN=THSD4 PE=2 SV=2	112.38	0	0	0	0	3	3	4	5	NF	NF	3800000	2800000	2800000
sp|Q9HCY8|S10AE_HUMAN	S100A14	Protein S100-A14 OS=Homo sapiens GN=S100A14 PE=1 SV=1	11.65	5	5	3	3	0	0	0	0	4900000	5900000	NF	NF	4900000
sp|O43707|ACTN4_HUMAN	ACTN4	Alpha-actinin-4 OS=Homo sapiens GN=ACTN4 PE=1 SV=2	104.79	6	6	2	2	0	0	0	0	2300000	980000	NF	NF	980000
sp|Q8NBJ4|GOLM1_HUMAN	GOLM1	Golgi membrane protein 1 OS=Homo sapiens GN=GOLM1 PE=1 SV=1	45.31	1	1	6	7	0	0	0	0	520000	6400000	NF	NF	520000
sp|P12004|PCNA_HUMAN	PCNA	Proliferating cell nuclear antigen OS=Homo sapiens GN=PCNA PE=1 SV=1	28.75	0	0	0	0	4	4	4	4	NF	NF	3300000	3900000	3300000
sp|Q9NUP9|LIN7C_HUMAN	LIN7C	Protein lin-7 homolog C OS=Homo sapiens GN=LIN7C PE=1 SV=1	21.82	4	4	4	4	0	0	0	0	5300000	11000000	NF	NF	5300000
sp|O60264|SMCA5_HUMAN	SMARCA5	SWI/SNF-related matrix-associated actin-dependent regulator of chromatin subfamily A member 5 OS=Homo sapiens GN=SMARCA5 PE=1 SV=1	121.83	0	0	0	0	2	2	6	6	NF	NF	2500000	10000000	2500000
sp|Q8NCG7|DGLB_HUMAN	DAGLB	Sn1-specific diacylglycerol lipase beta OS=Homo sapiens GN=DAGLB PE=1 SV=2	73.68	5	5	3	3	0	0	0	0	3500000	100000000	NF	NF	3500000
sp|A5YKK6|CNOT1_HUMAN	CNOT1	CCR4-NOT transcription complex subunit 1 OS=Homo sapiens GN=CNOT1 PE=1 SV=2	266.77	0	0	0	0	5	5	3	3	NF	NF	1800000	1200000	1200000
sp|Q9H0A0|NAT10_HUMAN	NAT10	RNA cytidine acetyltransferase OS=Homo sapiens GN=NAT10 PE=1 SV=2	115.66	0	0	0	0	0	0	6	7	NF	NF	NF	5300000	5300000
sp|O15160|RPAC1_HUMAN	POLR1C	DNA-directed RNA polymerases I and III subunit RPAC1 OS=Homo sapiens GN=POLR1C PE=1 SV=1	39.23	0	0	0	0	0	0	6	6	NF	NF	NF	6800000	6800000
sp|O60306|AQR_HUMAN	AQR	Intron-binding protein aquarius OS=Homo sapiens GN=AQR PE=1 SV=4	171.19	0	0	0	0	6	6	0	0	NF	NF	2700000	NF	2700000
sp|P61353|RL27_HUMAN	RPL27	60S ribosomal protein L27 OS=Homo sapiens GN=RPL27 PE=1 SV=2	15.79	0	0	0	0	0	0	6	6	NF	NF	NF	35000000	35000000
sp|O94915|FRYL_HUMAN	FRYL	Protein furry homolog-like OS=Homo sapiens GN=FRYL PE=1 SV=2	339.38	0	0	0	0	4	4	2	2	NF	NF	6400000	380000	380000
sp|P68366|TBA4A_HUMAN	TUBA4A	Tubulin alpha-4A chain OS=Homo sapiens GN=TUBA4A PE=1 SV=1	49.89	2	4	2	4	4	10	2	7	1900000	3000000	51000000	52000000	1900000
sp|Q9BVA1|TBB2B_HUMAN	TUBB2B	Tubulin beta-2B chain OS=Homo sapiens GN=TUBB2B PE=1 SV=1	49.92	0	0	1	2	4	13	4	9	NF	1400000	200000000	150000000	1400000
sp|O75367|H2AY_HUMAN	H2AFY	Core histone macro-H2A.1 OS=Homo sapiens GN=H2AFY PE=1 SV=4	39.59	1	3	2	5	5	8	4	6	760000	4000000	11000000	16000000	760000
sp|P60660|MYL6_HUMAN	MYL6	Myosin light polypeptide 6 OS=Homo sapiens GN=MYL6 PE=1 SV=2	16.92	5	6	3	4	4	6	4	6	3700000	2300000	7800000	11000000	2300000
sp|P63000|RAC1_HUMAN	RAC1	Ras-related C3 botulinum toxin substrate 1 OS=Homo sapiens GN=RAC1 PE=1 SV=1	21.44	5	9	5	8	2	2	2	3	27000000	31000000	2100000	2200000	2100000
sp|Q07021|C1QBP_HUMAN	C1QBP	Complement component 1 Q subcomponent-binding protein, mitochondrial OS=Homo sapiens GN=C1QBP PE=1 SV=1	31.34	0	0	0	0	5	11	2	6	NF	NF	14000000	8200000	8200000
sp|P09211|GSTP1_HUMAN	GSTP1	Glutathione S-transferase P OS=Homo sapiens GN=GSTP1 PE=1 SV=2	23.34	3	6	5	10	0	0	0	0	3700000	6400000	NF	NF	3700000
sp|Q9NY35|CLDN1_HUMAN	CLDND1	Claudin domain-containing protein 1 OS=Homo sapiens GN=CLDND1 PE=1 SV=1	28.58	5	6	4	8	0	0	0	0	5600000	6500000	NF	NF	5600000
sp|P52292|IMA1_HUMAN	KPNA2	Importin subunit alpha-1 OS=Homo sapiens GN=KPNA2 PE=1 SV=1	57.83	1	1	0	0	3	5	5	7	290000	NF	3700000	5000000	290000
sp|P32969|RL9_HUMAN	RPL9	60S ribosomal protein L9 OS=Homo sapiens GN=RPL9 PE=1 SV=1	21.85	0	0	0	0	3	4	5	9	NF	NF	3800000	7700000	3800000
sp|Q15365|PCBP1_HUMAN	PCBP1	Poly(rC)-binding protein 1 OS=Homo sapiens GN=PCBP1 PE=1 SV=2	37.47	2	2	2	2	4	4	5	5	1400000	1700000	9100000	12000000	1400000
sp|Q9GZM7|TINAL_HUMAN	TINAGL1	Tubulointerstitial nephritis antigen-like OS=Homo sapiens GN=TINAGL1 PE=1 SV=1	52.35	0	0	0	0	3	3	5	10	NF	NF	900000	6500000	900000
sp|P15559|NQO1_HUMAN	NQO1	NAD(P)H dehydrogenase [quinone] 1 OS=Homo sapiens GN=NQO1 PE=1 SV=1	30.85	0	0	2	2	5	8	3	3	NF	940000	15000000	7800000	940000
sp|P61020|RAB5B_HUMAN	RAB5B	Ras-related protein Rab-5B OS=Homo sapiens GN=RAB5B PE=1 SV=1	23.69	5	6	3	3	2	2	2	2	7000000	1000000	2000000	1500000	1000000
sp|P16403|H12_HUMAN	HIST1H1C	Histone H1.2 OS=Homo sapiens GN=HIST1H1C PE=1 SV=2	21.35	4	5	2	3	3	3	2	2	12000000	16000000	37000000	18000000	12000000
sp|P18085|ARF4_HUMAN	ARF4	ADP-ribosylation factor 4 OS=Homo sapiens GN=ARF4 PE=1 SV=3	20.5	2	2	2	2	4	5	4	4	5200000	5700000	12000000	7800000	5200000
sp|P20340|RAB6A_HUMAN	RAB6A	Ras-related protein Rab-6A OS=Homo sapiens GN=RAB6A PE=1 SV=3	23.58	3	3	3	3	3	3	4	4	2400000	2600000	2000000	3000000	2000000
sp|P55209|NP1L1_HUMAN	NAP1L1	Nucleosome assembly protein 1-like 1 OS=Homo sapiens GN=NAP1L1 PE=1 SV=1	45.35	0	0	0	0	4	7	3	5	NF	NF	3700000	3800000	3700000
sp|Q9NQW7|XPP1_HUMAN	XPNPEP1	Xaa-Pro aminopeptidase 1 OS=Homo sapiens GN=XPNPEP1 PE=1 SV=3	69.87	0	0	0	0	2	4	5	8	NF	NF	1200000	4400000	1200000
sp|P35442|TSP2_HUMAN	THBS2	Thrombospondin-2 OS=Homo sapiens GN=THBS2 PE=1 SV=2	129.91	0	0	0	0	5	7	4	5	NF	NF	63000000	72000000	63000000
sp|P62277|RS13_HUMAN	RPS13	40S ribosomal protein S13 OS=Homo sapiens GN=RPS13 PE=1 SV=2	17.21	0	0	0	0	5	6	4	6	NF	NF	5100000	7000000	5100000
sp|Q13131|AAPK1_HUMAN	PRKAA1	5'-AMP-activated protein kinase catalytic subunit alpha-1 OS=Homo sapiens GN=PRKAA1 PE=1 SV=4	63.97	4	4	3	3	3	3	2	2	2200000	1300000	1200000	1400000	1200000
sp|P10768|ESTD_HUMAN	ESD	S-formylglutathione hydrolase OS=Homo sapiens GN=ESD PE=1 SV=2	31.44	0	0	0	0	4	6	4	5	NF	NF	3500000	4200000	3500000
sp|Q2VIR3|IF2GL_HUMAN	EIF2S3L	Putative eukaryotic translation initiation factor 2 subunit 3-like protein OS=Homo sapiens GN=EIF2S3L PE=5 SV=2	51.2	0	0	0	0	3	3	5	8	NF	NF	2600000	8800000	2600000
sp|P50454|SERPH_HUMAN	SERPINH1	Serpin H1 OS=Homo sapiens GN=SERPINH1 PE=1 SV=2	46.41	0	0	4	4	4	4	3	3	NF	1700000	3600000	2600000	1700000
sp|Q9BZG1|RAB34_HUMAN	RAB34	Ras-related protein Rab-34 OS=Homo sapiens GN=RAB34 PE=1 SV=1	29.03	5	5	3	4	1	2	0	0	7200000	4300000	610000	NF	610000
sp|O15484|CAN5_HUMAN	CAPN5	Calpain-5 OS=Homo sapiens GN=CAPN5 PE=1 SV=2	73.12	5	7	3	4	0	0	0	0	4000000	1300000	NF	NF	1300000
sp|P62330|ARF6_HUMAN	ARF6	ADP-ribosylation factor 6 OS=Homo sapiens GN=ARF6 PE=1 SV=2	20.07	3	3	3	3	3	3	2	2	1900000	1500000	2000000	750000	750000
sp|P08123|CO1A2_HUMAN	COL1A2	Collagen alpha-2(I) chain OS=Homo sapiens GN=COL1A2 PE=1 SV=7	129.24	4	6	5	5	0	0	0	0	13000000	16000000	NF	NF	13000000
sp|P14866|HNRPL_HUMAN	HNRNPL	Heterogeneous nuclear ribonucleoprotein L OS=Homo sapiens GN=HNRNPL PE=1 SV=2	64.09	0	0	0	0	4	4	4	6	NF	NF	3300000	5900000	3300000
sp|P07203|GPX1_HUMAN	GPX1	Glutathione peroxidase 1 OS=Homo sapiens GN=GPX1 PE=1 SV=4	22.08	0	0	0	0	4	5	5	5	NF	NF	2800000	6600000	2800000
sp|P61026|RAB10_HUMAN	RAB10	Ras-related protein Rab-10 OS=Homo sapiens GN=RAB10 PE=1 SV=1	22.53	3	3	5	5	1	1	1	1	13000000	27000000	410000	330000	330000
sp|O00151|PDLI1_HUMAN	PDLIM1	PDZ and LIM domain protein 1 OS=Homo sapiens GN=PDLIM1 PE=1 SV=4	36.05	5	6	2	4	0	0	0	0	20000000	1400000	NF	NF	1400000
sp|P31150|GDIA_HUMAN	GDI1	Rab GDP dissociation inhibitor alpha OS=Homo sapiens GN=GDI1 PE=1 SV=2	50.55	5	6	4	4	0	0	0	0	9200000	3300000	NF	NF	3300000
sp|P35249|RFC4_HUMAN	RFC4	Replication factor C subunit 4 OS=Homo sapiens GN=RFC4 PE=1 SV=2	39.66	0	0	0	0	3	3	5	7	NF	NF	1000000	5900000	1000000
sp|Q8WTV0|SCRB1_HUMAN	SCARB1	Scavenger receptor class B member 1 OS=Homo sapiens GN=SCARB1 PE=1 SV=1	60.84	4	4	3	6	0	0	0	0	8600000	10000000	NF	NF	8600000
sp|Q15555|MARE2_HUMAN	MAPRE2	Microtubule-associated protein RP/EB family member 2 OS=Homo sapiens GN=MAPRE2 PE=1 SV=1	37.01	0	0	1	1	4	4	4	4	NF	310000	2900000	8800000	310000
sp|Q9GZS3|WDR61_HUMAN	WDR61	WD repeat-containing protein 61 OS=Homo sapiens GN=WDR61 PE=1 SV=1	33.56	0	0	0	0	2	4	4	5	NF	NF	920000	4800000	920000
sp|Q9UL15|BAG5_HUMAN	BAG5	BAG family molecular chaperone regulator 5 OS=Homo sapiens GN=BAG5 PE=1 SV=1	51.17	4	5	4	4	0	0	0	0	3300000	1600000	NF	NF	1600000
sp|P43034|LIS1_HUMAN	PAFAH1B1	Platelet-activating factor acetylhydrolase IB subunit alpha OS=Homo sapiens GN=PAFAH1B1 PE=1 SV=2	46.61	0	0	0	0	5	5	3	4	NF	NF	6000000	7200000	6000000
sp|Q96IF1|AJUBA_HUMAN	AJUBA	LIM domain-containing protein ajuba OS=Homo sapiens GN=AJUBA PE=1 SV=1	56.9	4	4	5	5	0	0	0	0	2300000	4800000	NF	NF	2300000
sp|P53999|TCP4_HUMAN	SUB1	Activated RNA polymerase II transcriptional coactivator p15 OS=Homo sapiens GN=SUB1 PE=1 SV=3	14.39	0	0	0	0	5	5	3	4	NF	NF	4100000	2900000	2900000
sp|P06396|GELS_HUMAN	GSN	Gelsolin OS=Homo sapiens GN=GSN PE=1 SV=1	85.64	0	0	0	0	3	3	5	6	NF	NF	1200000	4700000	1200000
sp|P09668|CATH_HUMAN	CTSH	Pro-cathepsin H OS=Homo sapiens GN=CTSH PE=1 SV=4	37.37	0	0	0	0	3	3	5	6	NF	NF	2400000	5700000	2400000
sp|Q09028|RBBP4_HUMAN	RBBP4	Histone-binding protein RBBP4 OS=Homo sapiens GN=RBBP4 PE=1 SV=3	47.63	0	0	0	0	4	5	3	4	NF	NF	3600000	6200000	3600000
sp|Q9NV96|CC50A_HUMAN	TMEM30A	Cell cycle control protein 50A OS=Homo sapiens GN=TMEM30A PE=1 SV=1	40.66	4	4	3	3	0	0	2	2	7600000	5100000	NF	1600000	1600000
sp|Q01518|CAP1_HUMAN	CAP1	Adenylyl cyclase-associated protein 1 OS=Homo sapiens GN=CAP1 PE=1 SV=5	51.87	5	6	0	0	0	0	2	3	1600000	NF	NF	710000	710000
sp|Q13630|FCL_HUMAN	TSTA3	GDP-L-fucose synthase OS=Homo sapiens GN=TSTA3 PE=1 SV=1	35.87	0	0	0	0	4	4	5	5	NF	NF	3700000	5500000	3700000
sp|P21802|FGFR2_HUMAN	FGFR2	Fibroblast growth factor receptor 2 OS=Homo sapiens GN=FGFR2 PE=1 SV=1	91.97	5	6	3	3	0	0	0	0	6300000	3200000	NF	NF	3200000
sp|P59998|ARPC4_HUMAN	ARPC4	Actin-related protein 2/3 complex subunit 4 OS=Homo sapiens GN=ARPC4 PE=1 SV=3	19.65	0	0	0	0	4	4	4	5	NF	NF	9100000	11000000	9100000
sp|Q9H2H9|S38A1_HUMAN	SLC38A1	Sodium-coupled neutral amino acid transporter 1 OS=Homo sapiens GN=SLC38A1 PE=1 SV=1	54.01	5	5	4	4	0	0	0	0	12000000	11000000	NF	NF	11000000
sp|O00571|DDX3X_HUMAN	DDX3X	ATP-dependent RNA helicase DDX3X OS=Homo sapiens GN=DDX3X PE=1 SV=3	73.2	0	0	0	0	2	2	5	6	NF	NF	1800000	6400000	1800000
sp|P12109|CO6A1_HUMAN	COL6A1	Collagen alpha-1(VI) chain OS=Homo sapiens GN=COL6A1 PE=1 SV=3	108.46	0	0	0	0	4	4	4	4	NF	NF	3100000	3600000	3100000
sp|P10599|THIO_HUMAN	TXN	Thioredoxin OS=Homo sapiens GN=TXN PE=1 SV=3	11.73	3	3	4	4	1	1	0	0	1500000	15000000	220000	NF	220000
sp|P18031|PTN1_HUMAN	PTPN1	Tyrosine-protein phosphatase non-receptor type 1 OS=Homo sapiens GN=PTPN1 PE=1 SV=1	49.93	0	0	0	0	5	5	3	3	NF	NF	3600000	2000000	2000000
sp|P62266|RS23_HUMAN	RPS23	40S ribosomal protein S23 OS=Homo sapiens GN=RPS23 PE=1 SV=3	15.8	0	0	0	0	3	3	4	5	NF	NF	7100000	12000000	7100000
sp|Q96RP9|EFGM_HUMAN	GFM1	Elongation factor G, mitochondrial OS=Homo sapiens GN=GFM1 PE=1 SV=2	83.42	0	0	0	0	3	3	4	5	NF	NF	1300000	1800000	1300000
sp|Q9H7B2|RPF2_HUMAN	RPF2	Ribosome production factor 2 homolog OS=Homo sapiens GN=RPF2 PE=1 SV=2	35.56	0	0	0	0	4	4	4	4	NF	NF	1500000	3700000	1500000
sp|Q16698|DECR_HUMAN	DECR1	2,4-dienoyl-CoA reductase, mitochondrial OS=Homo sapiens GN=DECR1 PE=1 SV=1	36.04	0	0	0	0	4	4	4	4	NF	NF	2200000	2100000	2100000
sp|P78324|SHPS1_HUMAN	SIRPA	Tyrosine-protein phosphatase non-receptor type substrate 1 OS=Homo sapiens GN=SIRPA PE=1 SV=2	54.93	3	3	5	5	0	0	0	0	1900000	3400000	NF	NF	1900000
sp|Q9NUQ8|ABCF3_HUMAN	ABCF3	ATP-binding cassette sub-family F member 3 OS=Homo sapiens GN=ABCF3 PE=1 SV=2	79.7	0	0	0	0	3	3	4	5	NF	NF	800000	2800000	800000
sp|Q9UBT2|SAE2_HUMAN	UBA2	SUMO-activating enzyme subunit 2 OS=Homo sapiens GN=UBA2 PE=1 SV=2	71.18	0	0	0	0	3	3	4	5	NF	NF	1700000	5900000	1700000
sp|P06241|FYN_HUMAN	FYN	Tyrosine-protein kinase Fyn OS=Homo sapiens GN=FYN PE=1 SV=3	60.72	4	5	2	2	0	0	1	1	5600000	3600000	NF	1900000	1900000
sp|Q92896|GSLG1_HUMAN	GLG1	Golgi apparatus protein 1 OS=Homo sapiens GN=GLG1 PE=1 SV=2	134.46	0	0	2	2	3	3	3	3	NF	690000	1800000	3000000	690000
sp|P40938|RFC3_HUMAN	RFC3	Replication factor C subunit 3 OS=Homo sapiens GN=RFC3 PE=1 SV=2	40.53	0	0	0	0	4	4	4	4	NF	NF	2800000	4800000	2800000
sp|P13804|ETFA_HUMAN	ETFA	Electron transfer flavoprotein subunit alpha, mitochondrial OS=Homo sapiens GN=ETFA PE=1 SV=1	35.06	0	0	0	0	3	4	3	4	NF	NF	5700000	3200000	3200000
sp|Q9Y6M4|KC1G3_HUMAN	CSNK1G3	Casein kinase I isoform gamma-3 OS=Homo sapiens GN=CSNK1G3 PE=1 SV=2	51.36	3	4	4	4	0	0	0	0	4300000	2300000	NF	NF	2300000
sp|Q9NX02|NALP2_HUMAN	NLRP2	NACHT, LRR and PYD domains-containing protein 2 OS=Homo sapiens GN=NLRP2 PE=1 SV=1	120.44	0	0	0	0	4	4	4	4	NF	NF	4800000	6200000	4800000
sp|Q13425|SNTB2_HUMAN	SNTB2	Beta-2-syntrophin OS=Homo sapiens GN=SNTB2 PE=1 SV=1	57.91	3	3	4	4	0	0	1	1	2200000	2000000	NF	270000	270000
sp|P57735|RAB25_HUMAN	RAB25	Ras-related protein Rab-25 OS=Homo sapiens GN=RAB25 PE=1 SV=2	23.48	4	4	4	4	0	0	0	0	5500000	5100000	NF	NF	5100000
sp|Q08357|S20A2_HUMAN	SLC20A2	Sodium-dependent phosphate transporter 2 OS=Homo sapiens GN=SLC20A2 PE=1 SV=1	70.35	5	5	2	2	0	0	0	0	2500000	1100000	NF	NF	1100000
sp|Q96FW1|OTUB1_HUMAN	OTUB1	Ubiquitin thioesterase OTUB1 OS=Homo sapiens GN=OTUB1 PE=1 SV=2	31.26	0	0	0	0	2	2	5	5	NF	NF	1200000	3400000	1200000
sp|O75113|N4BP1_HUMAN	N4BP1	NEDD4-binding protein 1 OS=Homo sapiens GN=N4BP1 PE=1 SV=4	100.32	5	5	2	2	0	0	0	0	3400000	1400000	NF	NF	1400000
sp|Q15382|RHEB_HUMAN	RHEB	GTP-binding protein Rheb OS=Homo sapiens GN=RHEB PE=1 SV=1	20.48	0	0	1	1	5	6	0	0	NF	650000	3200000	NF	650000
sp|P54619|AAKG1_HUMAN	PRKAG1	5'-AMP-activated protein kinase subunit gamma-1 OS=Homo sapiens GN=PRKAG1 PE=1 SV=1	37.56	0	0	0	0	3	3	4	4	NF	NF	2200000	11000000	2200000
sp|P22626|ROA2_HUMAN	HNRNPA2B1	Heterogeneous nuclear ribonucleoproteins A2/B1 OS=Homo sapiens GN=HNRNPA2B1 PE=1 SV=2	37.41	2	2	3	3	0	0	2	2	2000000	2700000	NF	1500000	1500000
sp|P51153|RAB13_HUMAN	RAB13	Ras-related protein Rab-13 OS=Homo sapiens GN=RAB13 PE=1 SV=1	22.76	2	2	5	5	0	0	0	0	1700000	6500000	NF	NF	1700000
sp|O43488|ARK72_HUMAN	AKR7A2	Aflatoxin B1 aldehyde reductase member 2 OS=Homo sapiens GN=AKR7A2 PE=1 SV=3	39.56	0	0	0	0	5	6	1	1	NF	NF	5400000	1800000	1800000
sp|O14744|ANM5_HUMAN	PRMT5	Protein arginine N-methyltransferase 5 OS=Homo sapiens GN=PRMT5 PE=1 SV=4	72.64	0	0	0	0	1	1	5	6	NF	NF	310000	7000000	310000
sp|B2RXH8|HNRC2_HUMAN	HNRNPCL2	Heterogeneous nuclear ribonucleoprotein C-like 2 OS=Homo sapiens GN=HNRNPCL2 PE=1 SV=1	32.05	0	0	0	0	4	4	3	3	NF	NF	3300000	4100000	3300000
sp|Q9HAV4|XPO5_HUMAN	XPO5	Exportin-5 OS=Homo sapiens GN=XPO5 PE=1 SV=1	136.22	0	0	0	0	3	3	4	4	NF	NF	4800000	2100000	2100000
sp|O00461|GOLI4_HUMAN	GOLIM4	Golgi integral membrane protein 4 OS=Homo sapiens GN=GOLIM4 PE=1 SV=1	81.83	3	3	4	4	0	0	0	0	2900000	3300000	NF	NF	2900000
sp|O15400|STX7_HUMAN	STX7	Syntaxin-7 OS=Homo sapiens GN=STX7 PE=1 SV=4	29.8	4	4	3	3	0	0	0	0	6000000	4200000	NF	NF	4200000
sp|Q92621|NU205_HUMAN	NUP205	Nuclear pore complex protein Nup205 OS=Homo sapiens GN=NUP205 PE=1 SV=3	227.78	0	0	0	0	3	3	4	4	NF	NF	1800000	3000000	1800000
sp|Q86TI2|DPP9_HUMAN	DPP9	Dipeptidyl peptidase 9 OS=Homo sapiens GN=DPP9 PE=1 SV=3	98.2	0	0	0	0	4	4	3	3	NF	NF	2500000	1600000	1600000
sp|Q9Y617|SERC_HUMAN	PSAT1	Phosphoserine aminotransferase OS=Homo sapiens GN=PSAT1 PE=1 SV=2	40.4	0	0	0	0	4	5	2	2	NF	NF	7500000	1500000	1500000
sp|P09496|CLCA_HUMAN	CLTA	Clathrin light chain A OS=Homo sapiens GN=CLTA PE=1 SV=1	27.06	0	0	0	0	4	4	3	3	NF	NF	14000000	8100000	8100000
sp|P78344|IF4G2_HUMAN	EIF4G2	Eukaryotic translation initiation factor 4 gamma 2 OS=Homo sapiens GN=EIF4G2 PE=1 SV=1	102.3	0	0	0	0	3	3	4	4	NF	NF	2700000	4900000	2700000
sp|Q8N1F7|NUP93_HUMAN	NUP93	Nuclear pore complex protein Nup93 OS=Homo sapiens GN=NUP93 PE=1 SV=2	93.43	0	0	0	0	5	5	2	2	NF	NF	2500000	2000000	2000000
sp|Q92499|DDX1_HUMAN	DDX1	ATP-dependent RNA helicase DDX1 OS=Homo sapiens GN=DDX1 PE=1 SV=2	82.38	0	0	0	0	0	0	5	6	NF	NF	NF	3800000	3800000
sp|P08708|RS17_HUMAN	RPS17	40S ribosomal protein S17 OS=Homo sapiens GN=RPS17 PE=1 SV=2	15.54	0	0	0	0	0	0	5	6	NF	NF	NF	11000000	11000000
sp|P51114|FXR1_HUMAN	FXR1	Fragile X mental retardation syndrome-related protein 1 OS=Homo sapiens GN=FXR1 PE=1 SV=3	69.68	0	0	0	0	2	2	4	4	NF	NF	950000	3400000	950000
sp|P28482|MK01_HUMAN	MAPK1	Mitogen-activated protein kinase 1 OS=Homo sapiens GN=MAPK1 PE=1 SV=3	41.36	0	0	0	0	0	0	5	6	NF	NF	NF	13000000	13000000
sp|Q9UKM7|MA1B1_HUMAN	MAN1B1	Endoplasmic reticulum mannosyl-oligosaccharide 1,2-alpha-mannosidase OS=Homo sapiens GN=MAN1B1 PE=1 SV=2	79.53	0	0	3	3	0	0	3	3	NF	1400000	NF	3200000	1400000
sp|Q96ME1|FXL18_HUMAN	FBXL18	F-box/LRR-repeat protein 18 OS=Homo sapiens GN=FBXL18 PE=1 SV=2	88.28	0	0	0	0	0	0	5	6	NF	NF	NF	5000000	5000000
sp|Q9HCS7|SYF1_HUMAN	XAB2	Pre-mRNA-splicing factor SYF1 OS=Homo sapiens GN=XAB2 PE=1 SV=2	99.95	0	0	0	0	0	0	5	6	NF	NF	NF	3800000	3800000
sp|P53367|ARFP1_HUMAN	ARFIP1	Arfaptin-1 OS=Homo sapiens GN=ARFIP1 PE=1 SV=2	41.71	4	4	2	2	0	0	0	0	1600000	1300000	NF	NF	1300000
sp|O43149|ZZEF1_HUMAN	ZZEF1	Zinc finger ZZ-type and EF-hand domain-containing protein 1 OS=Homo sapiens GN=ZZEF1 PE=1 SV=6	330.86	0	0	0	0	5	5	1	1	NF	NF	2000000	540000	540000
sp|P0DJJ0|SRG2C_HUMAN	SRGAP2C	SLIT-ROBO Rho GTPase-activating protein 2C OS=Homo sapiens GN=SRGAP2C PE=1 SV=1	53.45	5	5	1	1	0	0	0	0	3600000	1100000	NF	NF	1100000
sp|Q9UHI8|ATS1_HUMAN	ADAMTS1	A disintegrin and metalloproteinase with thrombospondin motifs 1 OS=Homo sapiens GN=ADAMTS1 PE=1 SV=4	105.29	0	0	0	0	0	0	5	6	NF	NF	NF	3500000	3500000
sp|P15153|RAC2_HUMAN	RAC2	Ras-related C3 botulinum toxin substrate 2 OS=Homo sapiens GN=RAC2 PE=1 SV=1	21.42	3	3	3	3	0	0	0	0	33000000	1200000	NF	NF	1200000
sp|P15529|MCP_HUMAN	CD46	Membrane cofactor protein OS=Homo sapiens GN=CD46 PE=1 SV=3	43.72	4	4	2	2	0	0	0	0	7600000	6000000	NF	NF	6000000
sp|P22392|NDKB_HUMAN	NME2	Nucleoside diphosphate kinase B OS=Homo sapiens GN=NME2 PE=1 SV=1	17.29	5	6	0	0	0	0	0	0	6600000	NF	NF	NF	6600000
sp|Q02543|RL18A_HUMAN	RPL18A	60S ribosomal protein L18a OS=Homo sapiens GN=RPL18A PE=1 SV=2	20.75	0	0	2	2	0	0	4	4	NF	1300000	NF	22000000	1300000
sp|O15144|ARPC2_HUMAN	ARPC2	Actin-related protein 2/3 complex subunit 2 OS=Homo sapiens GN=ARPC2 PE=1 SV=1	34.31	4	4	0	0	2	2	0	0	3800000	NF	900000	NF	900000
sp|Q6PCB0|VWA1_HUMAN	VWA1	von Willebrand factor A domain-containing protein 1 OS=Homo sapiens GN=VWA1 PE=1 SV=1	46.78	0	0	0	0	0	0	5	5	NF	NF	NF	5100000	5100000
sp|P23368|MAOM_HUMAN	ME2	NAD-dependent malic enzyme, mitochondrial OS=Homo sapiens GN=ME2 PE=1 SV=1	65.4	0	0	0	0	0	0	5	5	NF	NF	NF	4400000	4400000
sp|Q9UHI6|DDX20_HUMAN	DDX20	Probable ATP-dependent RNA helicase DDX20 OS=Homo sapiens GN=DDX20 PE=1 SV=2	92.18	0	0	0	0	0	0	5	5	NF	NF	NF	4100000	4100000
sp|P23352|KALM_HUMAN	ANOS1	Anosmin-1 OS=Homo sapiens GN=ANOS1 PE=1 SV=3	76.06	0	0	0	0	0	0	5	5	NF	NF	NF	10000000	10000000
sp|P39748|FEN1_HUMAN	FEN1	Flap endonuclease 1 OS=Homo sapiens GN=FEN1 PE=1 SV=1	42.57	0	0	1	1	0	0	4	4	NF	280000000	NF	4200000	4200000
sp|P48147|PPCE_HUMAN	PREP	Prolyl endopeptidase OS=Homo sapiens GN=PREP PE=1 SV=2	80.65	0	0	0	0	0	0	5	5	NF	NF	NF	2400000	2400000
sp|Q6P9B6|TLDC1_HUMAN	TLDC1	TLD domain-containing protein 1 OS=Homo sapiens GN=TLDC1 PE=1 SV=2	50.96	5	5	0	0	0	0	0	0	4100000	NF	NF	NF	4100000
sp|Q8TF42|UBS3B_HUMAN	UBASH3B	Ubiquitin-associated and SH3 domain-containing protein B OS=Homo sapiens GN=UBASH3B PE=1 SV=2	72.65	0	0	5	5	0	0	0	0	NF	4400000	NF	NF	4400000
sp|Q9GZT5|WN10A_HUMAN	WNT10A	Protein Wnt-10a OS=Homo sapiens GN=WNT10A PE=1 SV=1	46.41	0	0	0	0	0	0	5	5	NF	NF	NF	12000000	12000000
sp|Q9Y3Z3|SAMH1_HUMAN	SAMHD1	Deoxynucleoside triphosphate triphosphohydrolase SAMHD1 OS=Homo sapiens GN=SAMHD1 PE=1 SV=2	72.15	0	0	0	0	0	0	5	5	NF	NF	NF	17000000	17000000
sp|Q9Y376|CAB39_HUMAN	CAB39	Calcium-binding protein 39 OS=Homo sapiens GN=CAB39 PE=1 SV=1	39.84	0	0	5	5	0	0	0	0	NF	3000000	NF	NF	3000000
sp|P56545|CTBP2_HUMAN	CTBP2	C-terminal-binding protein 2 OS=Homo sapiens GN=CTBP2 PE=1 SV=1	48.91	0	0	0	0	2	2	3	3	NF	NF	1900000	1500000	1500000
sp|P11171|41_HUMAN	EPB41	Protein 4.1 OS=Homo sapiens GN=EPB41 PE=1 SV=4	96.96	0	0	0	0	0	0	5	5	NF	NF	NF	5400000	5400000
sp|P28370|SMCA1_HUMAN	SMARCA1	Probable global transcription activator SNF2L1 OS=Homo sapiens GN=SMARCA1 PE=1 SV=2	122.53	0	0	0	0	0	0	5	5	NF	NF	NF	3900000	3900000
sp|Q96NY8|NECT4_HUMAN	NECTIN4	Nectin-4 OS=Homo sapiens GN=NECTIN4 PE=1 SV=1	55.42	5	5	0	0	0	0	0	0	3000000	NF	NF	NF	3000000
sp|O94874|UFL1_HUMAN	UFL1	E3 UFM1-protein ligase 1 OS=Homo sapiens GN=UFL1 PE=1 SV=2	89.54	0	0	0	0	0	0	5	5	NF	NF	NF	2400000	2400000
sp|Q9NPQ8|RIC8A_HUMAN	RIC8A	Synembryn-A OS=Homo sapiens GN=RIC8A PE=1 SV=3	59.67	0	0	0	0	0	0	5	5	NF	NF	NF	12000000	12000000
sp|P04004|VTNC_HUMAN	VTN	Vitronectin OS=Homo sapiens GN=VTN PE=1 SV=1	54.27	3	5	2	6	4	13	2	13	51000000	57000000	290000000	790000000	51000000
sp|P00488|F13A_HUMAN	F13A1	Coagulation factor XIII A chain OS=Homo sapiens GN=F13A1 PE=1 SV=4	83.21	0	0	0	0	4	9	3	9	NF	NF	16000000	41000000	16000000
sp|P05388|RLA0_HUMAN	RPLP0	60S acidic ribosomal protein P0 OS=Homo sapiens GN=RPLP0 PE=1 SV=1	34.25	0	0	1	1	3	7	4	7	NF	110000	6900000	11000000	110000
sp|P61224|RAP1B_HUMAN	RAP1B	Ras-related protein Rap-1b OS=Homo sapiens GN=RAP1B PE=1 SV=1	20.81	3	5	3	5	0	0	3	5	7400000	8400000	NF	5700000	5700000
tr|A0A0F7G8J1|A0A0F7G8J1_HUMAN	PLG	Plasminogen OS=Homo sapiens GN=PLG PE=2 SV=1	90.57	1	2	1	2	2	3	4	7	10000000	6700000	14000000	100000000	6700000
sp|P00742|FA10_HUMAN	F10	Coagulation factor X OS=Homo sapiens GN=F10 PE=1 SV=2	54.7	1	1	1	1	4	5	4	6	1800000	900000	47000000	45000000	900000
sp|P02452|CO1A1_HUMAN	COL1A1	Collagen alpha-1(I) chain OS=Homo sapiens GN=COL1A1 PE=1 SV=5	138.86	4	4	4	9	0	0	0	0	4500000	13000000	NF	NF	4500000
sp|P36383|CXG1_HUMAN	GJC1	Gap junction gamma-1 protein OS=Homo sapiens GN=GJC1 PE=1 SV=2	45.44	4	6	3	6	0	0	0	0	5400000	4000000	NF	NF	4000000
sp|P27824|CALX_HUMAN	CANX	Calnexin OS=Homo sapiens GN=CANX PE=1 SV=2	67.53	2	4	3	5	0	0	2	3	12000000	1600000	NF	1400000	1400000
sp|P68363|TBA1B_HUMAN	TUBA1B	Tubulin alpha-1B chain OS=Homo sapiens GN=TUBA1B PE=1 SV=1	50.12	0	0	0	0	4	7	3	4	NF	NF	4500000	2700000	2700000
sp|Q9UL25|RAB21_HUMAN	RAB21	Ras-related protein Rab-21 OS=Homo sapiens GN=RAB21 PE=1 SV=3	24.33	3	4	4	5	1	2	0	0	8500000	11000000	1100000	NF	1100000
sp|P27635|RL10_HUMAN	RPL10	60S ribosomal protein L10 OS=Homo sapiens GN=RPL10 PE=1 SV=4	24.59	0	0	0	0	4	5	4	6	NF	NF	7400000	25000000	7400000
sp|P18827|SDC1_HUMAN	SDC1	Syndecan-1 OS=Homo sapiens GN=SDC1 PE=1 SV=3	32.44	4	4	4	6	1	1	0	0	8400000	20000000	650000	NF	650000
sp|P63096|GNAI1_HUMAN	GNAI1	Guanine nucleotide-binding protein G(i) subunit alpha-1 OS=Homo sapiens GN=GNAI1 PE=1 SV=2	40.34	4	5	4	6	0	0	0	0	4800000	6400000	NF	NF	4800000
sp|Q99714|HCD2_HUMAN	HSD17B10	3-hydroxyacyl-CoA dehydrogenase type-2 OS=Homo sapiens GN=HSD17B10 PE=1 SV=3	26.91	0	0	0	0	4	6	4	5	NF	NF	7000000	5000000	5000000
sp|Q15056|IF4H_HUMAN	EIF4H	Eukaryotic translation initiation factor 4H OS=Homo sapiens GN=EIF4H PE=1 SV=5	27.37	4	5	3	6	0	0	0	0	7000000	5500000	NF	NF	5500000
sp|O43278|SPIT1_HUMAN	SPINT1	Kunitz-type protease inhibitor 1 OS=Homo sapiens GN=SPINT1 PE=1 SV=2	58.36	4	5	4	6	0	0	0	0	4300000	4000000	NF	NF	4000000
sp|P31153|METK2_HUMAN	MAT2A	S-adenosylmethionine synthase isoform type-2 OS=Homo sapiens GN=MAT2A PE=1 SV=1	43.63	0	0	0	0	4	5	4	6	NF	NF	3500000	3600000	3500000
sp|Q99828|CIB1_HUMAN	CIB1	Calcium and integrin-binding protein 1 OS=Homo sapiens GN=CIB1 PE=1 SV=4	21.69	4	5	4	5	0	0	0	0	5200000	7700000	NF	NF	5200000
sp|Q9BZD6|TMG4_HUMAN	PRRG4	Transmembrane gamma-carboxyglutamic acid protein 4 OS=Homo sapiens GN=PRRG4 PE=1 SV=1	25.39	3	5	4	5	0	0	0	0	4700000	6700000	NF	NF	4700000
sp|Q14137|BOP1_HUMAN	BOP1	Ribosome biogenesis protein BOP1 OS=Homo sapiens GN=BOP1 PE=1 SV=2	83.58	0	0	0	0	2	4	3	6	NF	NF	1000000	2200000	1000000
sp|Q93009|UBP7_HUMAN	USP7	Ubiquitin carboxyl-terminal hydrolase 7 OS=Homo sapiens GN=USP7 PE=1 SV=2	128.22	0	0	0	0	4	7	3	3	NF	NF	1700000	1000000	1000000
sp|Q15181|IPYR_HUMAN	PPA1	Inorganic pyrophosphatase OS=Homo sapiens GN=PPA1 PE=1 SV=2	32.64	2	2	2	2	3	4	2	2	1000000	1000000	2500000	790000	790000
sp|Q96S97|MYADM_HUMAN	MYADM	Myeloid-associated differentiation marker OS=Homo sapiens GN=MYADM PE=1 SV=2	35.25	4	4	3	4	2	2	0	0	5600000	7900000	930000	NF	930000
sp|Q9NQC3|RTN4_HUMAN	RTN4	Reticulon-4 OS=Homo sapiens GN=RTN4 PE=1 SV=2	129.85	3	3	4	6	1	1	0	0	3800000	220000000	1100000	NF	1100000
sp|Q7Z5G4|GOGA7_HUMAN	GOLGA7	Golgin subfamily A member 7 OS=Homo sapiens GN=GOLGA7 PE=1 SV=2	15.81	4	5	3	5	0	0	0	0	3400000	4200000	NF	NF	3400000
sp|Q29836|1B67_HUMAN	HLA-B	HLA class I histocompatibility antigen, B-67 alpha chain OS=Homo sapiens GN=HLA-B PE=1 SV=1	40.32	4	6	0	0	2	2	1	2	13000000	NF	2600000	2400000	2400000
sp|P21359|NF1_HUMAN	NF1	Neurofibromin OS=Homo sapiens GN=NF1 PE=1 SV=2	319.17	0	0	0	0	4	6	4	4	NF	NF	1700000	2100000	1700000
sp|P48509|CD151_HUMAN	CD151	CD151 antigen OS=Homo sapiens GN=CD151 PE=1 SV=3	28.28	3	5	2	5	0	0	0	0	46000000	5000000	NF	NF	5000000
sp|Q9HC07|TM165_HUMAN	TMEM165	Transmembrane protein 165 OS=Homo sapiens GN=TMEM165 PE=1 SV=1	34.88	3	3	4	4	1	1	1	1	1200000	2600000	190000	430000	190000
sp|Q96QD8|S38A2_HUMAN	SLC38A2	Sodium-coupled neutral amino acid transporter 2 OS=Homo sapiens GN=SLC38A2 PE=1 SV=2	55.99	3	3	3	4	1	1	1	1	3800000	3800000	1000000	1100000	1000000
sp|Q9HCM4|E41L5_HUMAN	EPB41L5	Band 4.1-like protein 5 OS=Homo sapiens GN=EPB41L5 PE=1 SV=3	81.8	4	6	3	3	0	0	0	0	1900000	1100000	NF	NF	1100000
sp|Q9NVP1|DDX18_HUMAN	DDX18	ATP-dependent RNA helicase DDX18 OS=Homo sapiens GN=DDX18 PE=1 SV=2	75.36	0	0	0	0	2	2	4	7	NF	NF	2100000	7100000	2100000
sp|Q96S44|PRPK_HUMAN	TP53RK	TP53-regulating kinase OS=Homo sapiens GN=TP53RK PE=1 SV=2	28.14	0	0	0	0	4	5	3	4	NF	NF	2000000	2600000	2000000
sp|Q92526|TCPW_HUMAN	CCT6B	T-complex protein 1 subunit zeta-2 OS=Homo sapiens GN=CCT6B PE=1 SV=5	57.78	0	0	2	2	2	3	4	4	NF	1500000	7200000	12000000	1500000
sp|Q15185|TEBP_HUMAN	PTGES3	Prostaglandin E synthase 3 OS=Homo sapiens GN=PTGES3 PE=1 SV=1	18.69	0	0	0	0	2	2	4	7	NF	NF	2600000	11000000	2600000
sp|P07305|H10_HUMAN	H1F0	Histone H1.0 OS=Homo sapiens GN=H1F0 PE=1 SV=3	20.85	0	0	4	4	3	3	2	2	NF	4300000	7400000	2400000	2400000
sp|Q08722|CD47_HUMAN	CD47	Leukocyte surface antigen CD47 OS=Homo sapiens GN=CD47 PE=1 SV=1	35.19	4	5	3	4	0	0	0	0	19000000	14000000	NF	NF	14000000
sp|P17096|HMGA1_HUMAN	HMGA1	High mobility group protein HMG-I/HMG-Y OS=Homo sapiens GN=HMGA1 PE=1 SV=3	11.67	1	1	1	1	3	3	3	3	630000	820000	15000000	8600000	630000
sp|O43752|STX6_HUMAN	STX6	Syntaxin-6 OS=Homo sapiens GN=STX6 PE=1 SV=1	29.16	4	4	2	4	0	0	0	0	1800000	1100000	NF	NF	1100000
sp|P25445|TNR6_HUMAN	FAS	Tumor necrosis factor receptor superfamily member 6 OS=Homo sapiens GN=FAS PE=1 SV=1	37.71	3	4	3	4	0	0	0	0	3800000	3100000	NF	NF	3100000
tr|A0A024R4Z0|A0A024R4Z0_HUMAN	CTNND1	Catenin (Cadherin-associated protein), delta 1, isoform CRA_c OS=Homo sapiens GN=CTNND1 PE=4 SV=1	67.99	3	5	3	3	0	0	0	0	8700000	2000000	NF	NF	2000000
sp|O14929|HAT1_HUMAN	HAT1	Histone acetyltransferase type B catalytic subunit OS=Homo sapiens GN=HAT1 PE=1 SV=1	49.48	0	0	0	0	2	2	4	6	NF	NF	320000	2300000	320000
sp|Q9Y3L5|RAP2C_HUMAN	RAP2C	Ras-related protein Rap-2c OS=Homo sapiens GN=RAP2C PE=1 SV=1	20.73	3	3	4	5	0	0	0	0	1100000	2200000	NF	NF	1100000
sp|O15037|KHNYN_HUMAN	KHNYN	Protein KHNYN OS=Homo sapiens GN=KHNYN PE=1 SV=3	74.49	4	5	3	3	0	0	0	0	5100000	860000	NF	NF	860000
sp|Q6ZRP7|QSOX2_HUMAN	QSOX2	Sulfhydryl oxidase 2 OS=Homo sapiens GN=QSOX2 PE=1 SV=3	77.48	0	0	3	3	1	2	3	3	NF	2200000	580000	2100000	580000
sp|P52907|CAZA1_HUMAN	CAPZA1	F-actin-capping protein subunit alpha-1 OS=Homo sapiens GN=CAPZA1 PE=1 SV=3	32.9	0	0	0	0	3	4	3	4	NF	NF	1800000	1900000	1800000
sp|Q96B97|SH3K1_HUMAN	SH3KBP1	SH3 domain-containing kinase-binding protein 1 OS=Homo sapiens GN=SH3KBP1 PE=1 SV=2	73.08	4	5	2	3	0	0	0	0	1800000	730000	NF	NF	730000
sp|O95834|EMAL2_HUMAN	EML2	Echinoderm microtubule-associated protein-like 2 OS=Homo sapiens GN=EML2 PE=1 SV=1	70.63	0	0	1	1	3	3	3	4	NF	310000	2500000	9500000	310000
sp|Q86Y82|STX12_HUMAN	STX12	Syntaxin-12 OS=Homo sapiens GN=STX12 PE=1 SV=1	31.62	3	3	4	5	0	0	0	0	1600000	5600000	NF	NF	1600000
sp|O43747|AP1G1_HUMAN	AP1G1	AP-1 complex subunit gamma-1 OS=Homo sapiens GN=AP1G1 PE=1 SV=5	91.29	0	0	0	0	2	2	4	6	NF	NF	680000	2100000	680000
sp|Q6ZVM7|TM1L2_HUMAN	TOM1L2	TOM1-like protein 2 OS=Homo sapiens GN=TOM1L2 PE=1 SV=1	55.52	4	5	3	3	0	0	0	0	2500000	1100000	NF	NF	1100000
sp|Q9BUJ2|HNRL1_HUMAN	HNRNPUL1	Heterogeneous nuclear ribonucleoprotein U-like protein 1 OS=Homo sapiens GN=HNRNPUL1 PE=1 SV=2	95.68	0	0	1	1	2	2	3	5	NF	220000	3200000	11000000	220000
sp|Q9P2R3|ANFY1_HUMAN	ANKFY1	Rabankyrin-5 OS=Homo sapiens GN=ANKFY1 PE=1 SV=2	128.32	3	3	3	3	2	2	0	0	1300000	1100000	1400000	NF	1100000
sp|O00622|CYR61_HUMAN	CYR61	Protein CYR61 OS=Homo sapiens GN=CYR61 PE=1 SV=1	42	0	0	0	0	3	4	4	4	NF	NF	18000000	22000000	18000000
sp|P61289|PSME3_HUMAN	PSME3	Proteasome activator complex subunit 3 OS=Homo sapiens GN=PSME3 PE=1 SV=1	29.49	0	0	0	0	4	6	2	2	NF	NF	6000000	2400000	2400000
sp|O43681|ASNA_HUMAN	ASNA1	ATPase ASNA1 OS=Homo sapiens GN=ASNA1 PE=1 SV=2	38.77	0	0	0	0	3	3	4	5	NF	NF	1400000	3500000	1400000
sp|P57088|TMM33_HUMAN	TMEM33	Transmembrane protein 33 OS=Homo sapiens GN=TMEM33 PE=1 SV=2	27.96	2	2	2	2	1	1	3	3	1100000	1500000	650000	4100000	650000
sp|P51570|GALK1_HUMAN	GALK1	Galactokinase OS=Homo sapiens GN=GALK1 PE=1 SV=1	42.25	0	0	0	0	3	4	4	4	NF	NF	9200000	12000000	9200000
sp|Q92620|PRP16_HUMAN	DHX38	Pre-mRNA-splicing factor ATP-dependent RNA helicase PRP16 OS=Homo sapiens GN=DHX38 PE=1 SV=2	140.42	0	0	0	0	4	4	4	4	NF	NF	1600000	2400000	1600000
sp|P21283|VATC1_HUMAN	ATP6V1C1	V-type proton ATPase subunit C 1 OS=Homo sapiens GN=ATP6V1C1 PE=1 SV=4	43.91	4	5	2	3	0	0	0	0	4900000	2200000	NF	NF	2200000
sp|Q96DI7|SNR40_HUMAN	SNRNP40	U5 small nuclear ribonucleoprotein 40 kDa protein OS=Homo sapiens GN=SNRNP40 PE=1 SV=1	39.29	0	0	0	0	2	3	3	4	NF	NF	810000	3900000	810000
sp|Q5ZPR3|CD276_HUMAN	CD276	CD276 antigen OS=Homo sapiens GN=CD276 PE=1 SV=1	57.2	4	4	2	3	0	0	0	0	7100000	2600000	NF	NF	2600000
sp|P84098|RL19_HUMAN	RPL19	60S ribosomal protein L19 OS=Homo sapiens GN=RPL19 PE=1 SV=1	23.45	0	0	0	0	2	3	3	4	NF	NF	1900000	10000000	1900000
sp|P55795|HNRH2_HUMAN	HNRNPH2	Heterogeneous nuclear ribonucleoprotein H2 OS=Homo sapiens GN=HNRNPH2 PE=1 SV=1	49.23	0	0	0	0	2	3	4	4	NF	NF	6100000	14000000	6100000
sp|Q15223|NECT1_HUMAN	NECTIN1	Nectin-1 OS=Homo sapiens GN=NECTIN1 PE=1 SV=3	57.12	4	4	3	3	0	0	0	0	4900000	2600000	NF	NF	2600000
sp|Q6PI48|SYDM_HUMAN	DARS2	Aspartate--tRNA ligase, mitochondrial OS=Homo sapiens GN=DARS2 PE=1 SV=1	73.52	0	0	0	0	2	2	4	5	NF	NF	460000	1800000	460000
sp|P26012|ITB8_HUMAN	ITGB8	Integrin beta-8 OS=Homo sapiens GN=ITGB8 PE=2 SV=1	85.58	3	3	4	4	0	0	0	0	2800000	3400000	NF	NF	2800000
sp|P53801|PTTG_HUMAN	PTTG1IP	Pituitary tumor-transforming gene 1 protein-interacting protein OS=Homo sapiens GN=PTTG1IP PE=1 SV=1	20.31	4	4	2	2	1	1	0	0	11000000	8400000	1700000	NF	1700000
sp|Q92973|TNPO1_HUMAN	TNPO1	Transportin-1 OS=Homo sapiens GN=TNPO1 PE=1 SV=2	102.29	0	0	1	1	2	2	3	4	NF	980000	970000	2600000	970000
sp|P52565|GDIR1_HUMAN	ARHGDIA	Rho GDP-dissociation inhibitor 1 OS=Homo sapiens GN=ARHGDIA PE=1 SV=3	23.19	3	4	2	3	0	0	0	0	1900000	1300000	NF	NF	1300000
sp|Q9Y5P6|GMPPB_HUMAN	GMPPB	Mannose-1-phosphate guanyltransferase beta OS=Homo sapiens GN=GMPPB PE=1 SV=2	39.81	0	0	0	0	3	3	4	4	NF	NF	2100000	4200000	2100000
sp|P78356|PI42B_HUMAN	PIP4K2B	Phosphatidylinositol 5-phosphate 4-kinase type-2 beta OS=Homo sapiens GN=PIP4K2B PE=1 SV=1	47.35	0	0	0	0	4	4	3	3	NF	NF	5400000	8700000	5400000
sp|Q92945|FUBP2_HUMAN	KHSRP	Far upstream element-binding protein 2 OS=Homo sapiens GN=KHSRP PE=1 SV=4	73.07	4	4	2	2	1	1	0	0	2100000	880000	490000	NF	490000
sp|Q96FZ7|CHMP6_HUMAN	CHMP6	Charged multivesicular body protein 6 OS=Homo sapiens GN=CHMP6 PE=1 SV=3	23.47	4	4	3	3	0	0	0	0	9200000	6100000	NF	NF	6100000
sp|O15427|MOT4_HUMAN	SLC16A3	Monocarboxylate transporter 4 OS=Homo sapiens GN=SLC16A3 PE=1 SV=1	49.44	4	4	3	3	0	0	0	0	13000000	11000000	NF	NF	11000000
sp|P48067|SC6A9_HUMAN	SLC6A9	Sodium- and chloride-dependent glycine transporter 1 OS=Homo sapiens GN=SLC6A9 PE=1 SV=3	78.21	3	3	3	4	0	0	0	0	1000000	1300000	NF	NF	1000000
sp|Q16222|UAP1_HUMAN	UAP1	UDP-N-acetylhexosamine pyrophosphorylase OS=Homo sapiens GN=UAP1 PE=1 SV=3	58.73	0	0	0	0	4	4	3	3	NF	NF	2700000	3500000	2700000
sp|O43837|IDH3B_HUMAN	IDH3B	Isocitrate dehydrogenase [NAD] subunit beta, mitochondrial OS=Homo sapiens GN=IDH3B PE=1 SV=2	42.16	0	0	0	0	4	4	3	3	NF	NF	2700000	3200000	2700000
sp|P19623|SPEE_HUMAN	SRM	Spermidine synthase OS=Homo sapiens GN=SRM PE=1 SV=1	33.8	0	0	0	0	3	3	4	4	NF	NF	1100000	2900000	1100000
sp|Q494U1|PKHN1_HUMAN	PLEKHN1	Pleckstrin homology domain-containing family N member 1 OS=Homo sapiens GN=PLEKHN1 PE=1 SV=2	71.75	3	3	4	4	0	0	0	0	1200000	1800000	NF	NF	1200000
sp|Q9NS86|LANC2_HUMAN	LANCL2	LanC-like protein 2 OS=Homo sapiens GN=LANCL2 PE=1 SV=1	50.82	0	0	0	0	4	4	3	3	NF	NF	2200000	2500000	2200000
sp|P20774|MIME_HUMAN	OGN	Mimecan OS=Homo sapiens GN=OGN PE=1 SV=1	33.9	0	0	0	0	2	2	4	5	NF	NF	1100000	3700000	1100000
sp|Q6PHR2|ULK3_HUMAN	ULK3	Serine/threonine-protein kinase ULK3 OS=Homo sapiens GN=ULK3 PE=1 SV=2	53.41	4	4	3	3	0	0	0	0	2300000	1000000	NF	NF	1000000
sp|P51809|VAMP7_HUMAN	VAMP7	Vesicle-associated membrane protein 7 OS=Homo sapiens GN=VAMP7 PE=1 SV=3	24.92	3	4	3	3	0	0	0	0	11000000	1800000	NF	NF	1800000
sp|Q9H7F0|AT133_HUMAN	ATP13A3	Probable cation-transporting ATPase 13A3 OS=Homo sapiens GN=ATP13A3 PE=1 SV=4	137.95	4	4	3	3	0	0	0	0	4300000	2500000	NF	NF	2500000
sp|Q8N884|CGAS_HUMAN	MB21D1	Cyclic GMP-AMP synthase OS=Homo sapiens GN=MB21D1 PE=1 SV=2	58.78	0	0	0	0	3	3	4	4	NF	NF	1900000	3400000	1900000
sp|P56537|IF6_HUMAN	EIF6	Eukaryotic translation initiation factor 6 OS=Homo sapiens GN=EIF6 PE=1 SV=1	26.58	0	0	0	0	2	2	4	4	NF	NF	3400000	5600000	3400000
sp|P62847|RS24_HUMAN	RPS24	40S ribosomal protein S24 OS=Homo sapiens GN=RPS24 PE=1 SV=1	15.41	0	0	0	0	1	1	4	5	NF	NF	1500000	6200000	1500000
sp|P63241|IF5A1_HUMAN	EIF5A	Eukaryotic translation initiation factor 5A-1 OS=Homo sapiens GN=EIF5A PE=1 SV=2	16.82	0	0	0	0	2	2	4	4	NF	NF	1700000	3400000	1700000
sp|O00410|IPO5_HUMAN	IPO5	Importin-5 OS=Homo sapiens GN=IPO5 PE=1 SV=4	123.55	1	1	0	0	1	1	4	4	320000	NF	560000	3400000	320000
sp|P15260|INGR1_HUMAN	IFNGR1	Interferon gamma receptor 1 OS=Homo sapiens GN=IFNGR1 PE=1 SV=1	54.37	4	4	2	2	0	0	0	0	3600000	1100000	NF	NF	1100000
sp|Q7L2H7|EIF3M_HUMAN	EIF3M	Eukaryotic translation initiation factor 3 subunit M OS=Homo sapiens GN=EIF3M PE=1 SV=1	42.48	0	0	0	0	1	1	4	5	NF	NF	630000	2100000	630000
sp|Q8NFH3|NUP43_HUMAN	NUP43	Nucleoporin Nup43 OS=Homo sapiens GN=NUP43 PE=1 SV=1	42.12	0	0	0	0	3	3	3	3	NF	NF	2100000	2100000	2100000
sp|Q96KP4|CNDP2_HUMAN	CNDP2	Cytosolic non-specific dipeptidase OS=Homo sapiens GN=CNDP2 PE=1 SV=2	52.84	0	0	0	0	2	2	4	4	NF	NF	1100000	3600000	1100000
sp|Q05209|PTN12_HUMAN	PTPN12	Tyrosine-protein phosphatase non-receptor type 12 OS=Homo sapiens GN=PTPN12 PE=1 SV=3	88.05	0	0	0	0	2	2	3	4	NF	NF	1400000	2600000	1400000
sp|P51812|KS6A3_HUMAN	RPS6KA3	Ribosomal protein S6 kinase alpha-3 OS=Homo sapiens GN=RPS6KA3 PE=1 SV=1	83.68	0	0	0	0	3	3	3	3	NF	NF	1700000	2800000	1700000
sp|Q92783|STAM1_HUMAN	STAM	Signal transducing adapter molecule 1 OS=Homo sapiens GN=STAM PE=1 SV=3	59.14	4	4	2	2	0	0	0	0	2500000	830000	NF	NF	830000
sp|Q9H583|HEAT1_HUMAN	HEATR1	HEAT repeat-containing protein 1 OS=Homo sapiens GN=HEATR1 PE=1 SV=3	242.22	0	0	0	0	1	1	4	5	NF	NF	280000	2000000	280000
sp|P08240|SRPRA_HUMAN	SRPRA	Signal recognition particle receptor subunit alpha OS=Homo sapiens GN=SRPRA PE=1 SV=2	69.77	0	0	0	0	3	3	3	3	NF	NF	650000	1400000	650000
sp|P25685|DNJB1_HUMAN	DNAJB1	DnaJ homolog subfamily B member 1 OS=Homo sapiens GN=DNAJB1 PE=1 SV=4	38.02	0	0	0	0	4	4	2	2	NF	NF	3200000	1600000	1600000
sp|Q15269|PWP2_HUMAN	PWP2	Periodic tryptophan protein 2 homolog OS=Homo sapiens GN=PWP2 PE=2 SV=2	102.39	0	0	0	0	3	3	3	3	NF	NF	1500000	1000000	1000000
sp|Q5T447|HECD3_HUMAN	HECTD3	E3 ubiquitin-protein ligase HECTD3 OS=Homo sapiens GN=HECTD3 PE=1 SV=1	97.05	0	0	0	0	4	4	2	2	NF	NF	2500000	1300000	1300000
sp|Q15942|ZYX_HUMAN	ZYX	Zyxin OS=Homo sapiens GN=ZYX PE=1 SV=1	61.24	3	3	3	3	0	0	0	0	3100000	2200000	NF	NF	2200000
sp|Q5T2T1|MPP7_HUMAN	MPP7	MAGUK p55 subfamily member 7 OS=Homo sapiens GN=MPP7 PE=1 SV=1	65.48	3	3	3	3	0	0	0	0	1800000	1800000	NF	NF	1800000
sp|Q8IV08|PLD3_HUMAN	PLD3	Phospholipase D3 OS=Homo sapiens GN=PLD3 PE=1 SV=1	54.67	4	4	2	2	0	0	0	0	2100000	820000	NF	NF	820000
sp|Q00653|NFKB2_HUMAN	NFKB2	Nuclear factor NF-kappa-B p100 subunit OS=Homo sapiens GN=NFKB2 PE=1 SV=4	96.69	0	0	0	0	2	2	3	4	NF	NF	1300000	3200000	1300000
sp|P50914|RL14_HUMAN	RPL14	60S ribosomal protein L14 OS=Homo sapiens GN=RPL14 PE=1 SV=4	23.42	0	0	0	0	3	3	3	3	NF	NF	6400000	28000000	6400000
sp|Q9UN81|LORF1_HUMAN	L1RE1	LINE-1 retrotransposable element ORF1 protein OS=Homo sapiens GN=L1RE1 PE=1 SV=1	40.03	0	0	0	0	3	3	3	3	NF	NF	1900000	21000000	1900000
sp|O95747|OXSR1_HUMAN	OXSR1	Serine/threonine-protein kinase OSR1 OS=Homo sapiens GN=OXSR1 PE=1 SV=1	57.99	0	0	0	0	2	2	4	4	NF	NF	500000	2200000	500000
sp|P57729|RAB38_HUMAN	RAB38	Ras-related protein Rab-38 OS=Homo sapiens GN=RAB38 PE=1 SV=1	23.7	2	2	4	4	0	0	0	0	550000	1900000	NF	NF	550000
sp|P04632|CPNS1_HUMAN	CAPNS1	Calpain small subunit 1 OS=Homo sapiens GN=CAPNS1 PE=1 SV=1	28.3	4	4	0	0	2	2	0	0	2900000	NF	1200000	NF	1200000
sp|P62851|RS25_HUMAN	RPS25	40S ribosomal protein S25 OS=Homo sapiens GN=RPS25 PE=1 SV=1	13.73	0	0	2	2	2	2	2	2	NF	960000	4800000	7400000	960000
sp|O43157|PLXB1_HUMAN	PLXNB1	Plexin-B1 OS=Homo sapiens GN=PLXNB1 PE=1 SV=3	232.15	4	4	2	2	0	0	0	0	2500000	480000	NF	NF	480000
sp|P36507|MP2K2_HUMAN	MAP2K2	Dual specificity mitogen-activated protein kinase kinase 2 OS=Homo sapiens GN=MAP2K2 PE=1 SV=1	44.4	0	0	0	0	3	3	3	3	NF	NF	4400000	4400000	4400000
sp|Q8N9N7|LRC57_HUMAN	LRRC57	Leucine-rich repeat-containing protein 57 OS=Homo sapiens GN=LRRC57 PE=1 SV=1	26.74	3	3	3	3	0	0	0	0	2200000	1600000	NF	NF	1600000
sp|P62750|RL23A_HUMAN	RPL23A	60S ribosomal protein L23a OS=Homo sapiens GN=RPL23A PE=1 SV=1	17.68	0	0	0	0	2	2	4	4	NF	NF	610000	2800000	610000
sp|P20042|IF2B_HUMAN	EIF2S2	Eukaryotic translation initiation factor 2 subunit 2 OS=Homo sapiens GN=EIF2S2 PE=1 SV=2	38.36	0	0	0	0	3	3	3	3	NF	NF	3000000	5600000	3000000
sp|P55039|DRG2_HUMAN	DRG2	Developmentally-regulated GTP-binding protein 2 OS=Homo sapiens GN=DRG2 PE=1 SV=1	40.72	0	0	0	0	2	2	4	4	NF	NF	610000	4400000	610000
sp|O60487|MPZL2_HUMAN	MPZL2	Myelin protein zero-like protein 2 OS=Homo sapiens GN=MPZL2 PE=1 SV=1	24.47	4	4	2	2	0	0	0	0	16000000	6300000	NF	NF	6300000
sp|P42025|ACTY_HUMAN	ACTR1B	Beta-centractin OS=Homo sapiens GN=ACTR1B PE=1 SV=1	42.27	0	0	0	0	2	2	3	3	NF	NF	1200000	9600000	1200000
sp|Q92824|PCSK5_HUMAN	PCSK5	Proprotein convertase subtilisin/kexin type 5 OS=Homo sapiens GN=PCSK5 PE=1 SV=4	206.8	0	0	0	0	0	0	4	5	NF	NF	NF	4100000	4100000
sp|P19525|E2AK2_HUMAN	EIF2AK2	Interferon-induced, double-stranded RNA-activated protein kinase OS=Homo sapiens GN=EIF2AK2 PE=1 SV=2	62.06	0	0	0	0	1	1	4	4	NF	NF	350000	3000000	350000
sp|Q99536|VAT1_HUMAN	VAT1	Synaptic vesicle membrane protein VAT-1 homolog OS=Homo sapiens GN=VAT1 PE=1 SV=2	41.89	0	0	0	0	2	2	3	3	NF	NF	1100000	990000	990000
sp|Q969X5|ERGI1_HUMAN	ERGIC1	Endoplasmic reticulum-Golgi intermediate compartment protein 1 OS=Homo sapiens GN=ERGIC1 PE=1 SV=1	32.57	0	0	4	5	0	0	0	0	NF	3000000	NF	NF	3000000
sp|Q00341|VIGLN_HUMAN	HDLBP	Vigilin OS=Homo sapiens GN=HDLBP PE=1 SV=2	141.37	0	0	0	0	2	2	3	3	NF	NF	3300000	2600000	2600000
sp|Q16629|SRSF7_HUMAN	SRSF7	Serine/arginine-rich splicing factor 7 OS=Homo sapiens GN=SRSF7 PE=1 SV=1	27.35	0	0	0	0	0	0	4	5	NF	NF	NF	3200000	3200000
sp|O43324|MCA3_HUMAN	EEF1E1	Eukaryotic translation elongation factor 1 epsilon-1 OS=Homo sapiens GN=EEF1E1 PE=1 SV=1	19.8	0	0	0	0	2	2	3	3	NF	NF	1800000	4900000	1800000
sp|Q96DX4|RSPRY_HUMAN	RSPRY1	RING finger and SPRY domain-containing protein 1 OS=Homo sapiens GN=RSPRY1 PE=1 SV=1	64.14	3	3	2	2	0	0	0	0	1500000	750000	NF	NF	750000
sp|Q13530|SERC3_HUMAN	SERINC3	Serine incorporator 3 OS=Homo sapiens GN=SERINC3 PE=2 SV=2	52.55	3	3	2	2	0	0	0	0	3100000	2000000	NF	NF	2000000
sp|P14543|NID1_HUMAN	NID1	Nidogen-1 OS=Homo sapiens GN=NID1 PE=1 SV=3	136.29	0	0	0	0	4	5	0	0	NF	NF	8100000	NF	8100000
sp|O60443|DFNA5_HUMAN	DFNA5	Non-syndromic hearing impairment protein 5 OS=Homo sapiens GN=DFNA5 PE=1 SV=2	54.52	0	0	3	3	1	2	0	0	NF	1100000	850000	NF	850000
sp|Q9UNE7|CHIP_HUMAN	STUB1	E3 ubiquitin-protein ligase CHIP OS=Homo sapiens GN=STUB1 PE=1 SV=2	34.83	2	2	3	3	0	0	0	0	1800000	1600000	NF	NF	1600000
sp|Q14444|CAPR1_HUMAN	CAPRIN1	Caprin-1 OS=Homo sapiens GN=CAPRIN1 PE=1 SV=2	78.32	0	0	0	0	2	2	3	3	NF	NF	1000000	2200000	1000000
sp|P25786|PSA1_HUMAN	PSMA1	Proteasome subunit alpha type-1 OS=Homo sapiens GN=PSMA1 PE=1 SV=1	29.54	3	3	0	0	2	2	0	0	1700000	NF	1200000	NF	1200000
sp|Q15436|SC23A_HUMAN	SEC23A	Protein transport protein Sec23A OS=Homo sapiens GN=SEC23A PE=1 SV=2	86.11	0	0	0	0	3	3	2	2	NF	NF	1300000	4100000	1300000
sp|P58107|EPIPL_HUMAN	EPPK1	Epiplakin OS=Homo sapiens GN=EPPK1 PE=1 SV=2	555.28	0	0	0	0	0	0	4	5	NF	NF	NF	9000000	9000000
sp|Q96AE4|FUBP1_HUMAN	FUBP1	Far upstream element-binding protein 1 OS=Homo sapiens GN=FUBP1 PE=1 SV=3	67.52	4	4	1	1	0	0	0	0	2300000	350000	NF	NF	350000
sp|Q04206|TF65_HUMAN	RELA	Transcription factor p65 OS=Homo sapiens GN=RELA PE=1 SV=2	60.18	0	0	0	0	1	1	4	4	NF	NF	450000	3300000	450000
sp|P54707|AT12A_HUMAN	ATP12A	Potassium-transporting ATPase alpha chain 2 OS=Homo sapiens GN=ATP12A PE=1 SV=3	115.44	4	5	0	0	0	0	0	0	8500000	NF	NF	NF	8500000
sp|P62280|RS11_HUMAN	RPS11	40S ribosomal protein S11 OS=Homo sapiens GN=RPS11 PE=1 SV=3	18.42	0	0	0	0	4	5	0	0	NF	NF	15000000	NF	15000000
sp|P11766|ADHX_HUMAN	ADH5	Alcohol dehydrogenase class-3 OS=Homo sapiens GN=ADH5 PE=1 SV=4	39.7	0	0	0	0	4	5	0	0	NF	NF	11000000	NF	11000000
sp|Q96N67|DOCK7_HUMAN	DOCK7	Dedicator of cytokinesis protein 7 OS=Homo sapiens GN=DOCK7 PE=1 SV=4	242.41	0	0	0	0	0	0	4	5	NF	NF	NF	3300000	3300000
sp|Q13637|RAB32_HUMAN	RAB32	Ras-related protein Rab-32 OS=Homo sapiens GN=RAB32 PE=1 SV=3	24.98	4	5	0	0	0	0	0	0	8700000	NF	NF	NF	8700000
sp|Q9BQ67|GRWD1_HUMAN	GRWD1	Glutamate-rich WD repeat-containing protein 1 OS=Homo sapiens GN=GRWD1 PE=1 SV=1	49.39	0	0	0	0	0	0	4	4	NF	NF	NF	2000000	2000000
sp|P36955|PEDF_HUMAN	SERPINF1	Pigment epithelium-derived factor OS=Homo sapiens GN=SERPINF1 PE=1 SV=4	46.28	0	0	0	0	2	2	2	2	NF	NF	760000	1200000	760000
sp|Q09161|NCBP1_HUMAN	NCBP1	Nuclear cap-binding protein subunit 1 OS=Homo sapiens GN=NCBP1 PE=1 SV=1	91.78	0	0	0	0	4	4	0	0	NF	NF	1400000	NF	1400000
sp|P19387|RPB3_HUMAN	POLR2C	DNA-directed RNA polymerase II subunit RPB3 OS=Homo sapiens GN=POLR2C PE=1 SV=2	31.42	0	0	0	0	0	0	4	4	NF	NF	NF	2300000	2300000
sp|Q6UX06|OLFM4_HUMAN	OLFM4	Olfactomedin-4 OS=Homo sapiens GN=OLFM4 PE=1 SV=1	57.24	0	0	0	0	4	4	0	0	NF	NF	1500000	NF	1500000
sp|Q8WU20|FRS2_HUMAN	FRS2	Fibroblast growth factor receptor substrate 2 OS=Homo sapiens GN=FRS2 PE=1 SV=4	56.99	4	4	0	0	0	0	0	0	1900000	NF	NF	NF	1900000
sp|O00401|WASL_HUMAN	WASL	Neural Wiskott-Aldrich syndrome protein OS=Homo sapiens GN=WASL PE=1 SV=2	54.79	0	0	4	4	0	0	0	0	NF	1800000	NF	NF	1800000
sp|P42766|RL35_HUMAN	RPL35	60S ribosomal protein L35 OS=Homo sapiens GN=RPL35 PE=1 SV=2	14.54	0	0	0	0	4	4	0	0	NF	NF	10000000	NF	10000000
sp|P78347|GTF2I_HUMAN	GTF2I	General transcription factor II-I OS=Homo sapiens GN=GTF2I PE=1 SV=2	112.35	0	0	0	0	2	2	2	2	NF	NF	1200000	1300000	1200000
sp|Q04637|IF4G1_HUMAN	EIF4G1	Eukaryotic translation initiation factor 4 gamma 1 OS=Homo sapiens GN=EIF4G1 PE=1 SV=4	175.38	0	0	0	0	0	0	4	4	NF	NF	NF	6600000	6600000
sp|P06280|AGAL_HUMAN	GLA	Alpha-galactosidase A OS=Homo sapiens GN=GLA PE=1 SV=1	48.73	0	0	0	0	0	0	4	4	NF	NF	NF	3200000	3200000
sp|P40937|RFC5_HUMAN	RFC5	Replication factor C subunit 5 OS=Homo sapiens GN=RFC5 PE=1 SV=1	38.47	0	0	0	0	0	0	4	4	NF	NF	NF	6600000	6600000
sp|Q9BZH6|WDR11_HUMAN	WDR11	WD repeat-containing protein 11 OS=Homo sapiens GN=WDR11 PE=1 SV=1	136.6	0	0	0	0	1	1	3	3	NF	NF	300000	1100000	300000
sp|Q9UKK3|PARP4_HUMAN	PARP4	Poly [ADP-ribose] polymerase 4 OS=Homo sapiens GN=PARP4 PE=1 SV=3	192.47	0	0	0	0	0	0	4	4	NF	NF	NF	2100000	2100000
sp|Q32P28|P3H1_HUMAN	P3H1	Prolyl 3-hydroxylase 1 OS=Homo sapiens GN=P3H1 PE=1 SV=2	83.34	0	0	0	0	0	0	4	4	NF	NF	NF	3400000	3400000
sp|P52701|MSH6_HUMAN	MSH6	DNA mismatch repair protein Msh6 OS=Homo sapiens GN=MSH6 PE=1 SV=2	152.69	0	0	0	0	0	0	4	4	NF	NF	NF	4300000	4300000
sp|Q8TDN6|BRX1_HUMAN	BRIX1	Ribosome biogenesis protein BRX1 homolog OS=Homo sapiens GN=BRIX1 PE=1 SV=2	41.37	0	0	0	0	0	0	4	4	NF	NF	NF	4400000	4400000
sp|P35573|GDE_HUMAN	AGL	Glycogen debranching enzyme OS=Homo sapiens GN=AGL PE=1 SV=3	174.65	0	0	0	0	2	2	2	2	NF	NF	3200000	1300000	1300000
sp|Q9UG63|ABCF2_HUMAN	ABCF2	ATP-binding cassette sub-family F member 2 OS=Homo sapiens GN=ABCF2 PE=1 SV=2	71.24	0	0	0	0	0	0	4	4	NF	NF	NF	3000000	3000000
sp|Q96L21|RL10L_HUMAN	RPL10L	60S ribosomal protein L10-like OS=Homo sapiens GN=RPL10L PE=1 SV=3	24.5	0	0	0	0	4	4	0	0	NF	NF	22000000	NF	22000000
sp|Q9UKG1|DP13A_HUMAN	APPL1	DCC-interacting protein 13-alpha OS=Homo sapiens GN=APPL1 PE=1 SV=1	79.61	4	4	0	0	0	0	0	0	3600000	NF	NF	NF	3600000
sp|Q99986|VRK1_HUMAN	VRK1	Serine/threonine-protein kinase VRK1 OS=Homo sapiens GN=VRK1 PE=1 SV=1	45.45	0	0	0	0	0	0	4	4	NF	NF	NF	2400000	2400000
sp|Q86VI3|IQGA3_HUMAN	IQGAP3	Ras GTPase-activating-like protein IQGAP3 OS=Homo sapiens GN=IQGAP3 PE=1 SV=2	184.58	0	0	4	4	0	0	0	0	NF	2100000	NF	NF	2100000
sp|P46939|UTRO_HUMAN	UTRN	Utrophin OS=Homo sapiens GN=UTRN PE=1 SV=2	394.22	4	4	0	0	0	0	0	0	2700000	NF	NF	NF	2700000
sp|Q8NI27|THOC2_HUMAN	THOC2	THO complex subunit 2 OS=Homo sapiens GN=THOC2 PE=1 SV=2	182.66	0	0	0	0	0	0	4	4	NF	NF	NF	2600000	2600000
sp|Q9BV38|WDR18_HUMAN	WDR18	WD repeat-containing protein 18 OS=Homo sapiens GN=WDR18 PE=1 SV=2	47.38	0	0	0	0	0	0	4	4	NF	NF	NF	18000000	18000000
sp|P52789|HXK2_HUMAN	HK2	Hexokinase-2 OS=Homo sapiens GN=HK2 PE=1 SV=2	102.31	0	0	0	0	0	0	4	4	NF	NF	NF	2000000	2000000
sp|O00541|PESC_HUMAN	PES1	Pescadillo homolog OS=Homo sapiens GN=PES1 PE=1 SV=1	67.96	0	0	0	0	0	0	4	4	NF	NF	NF	2800000	2800000
sp|Q9BTY2|FUCO2_HUMAN	FUCA2	Plasma alpha-L-fucosidase OS=Homo sapiens GN=FUCA2 PE=1 SV=2	54.03	0	0	0	0	0	0	4	4	NF	NF	NF	5000000	5000000
sp|Q9Y4K0|LOXL2_HUMAN	LOXL2	Lysyl oxidase homolog 2 OS=Homo sapiens GN=LOXL2 PE=1 SV=1	86.67	0	0	0	0	3	3	1	1	NF	NF	18000000	1700000	1700000
sp|P21580|TNAP3_HUMAN	TNFAIP3	Tumor necrosis factor alpha-induced protein 3 OS=Homo sapiens GN=TNFAIP3 PE=1 SV=1	89.56	4	4	0	0	0	0	0	0	11000000	NF	NF	NF	11000000
sp|P08069|IGF1R_HUMAN	IGF1R	Insulin-like growth factor 1 receptor OS=Homo sapiens GN=IGF1R PE=1 SV=1	154.69	4	4	0	0	0	0	0	0	2100000	NF	NF	NF	2100000
sp|Q9NQW6|ANLN_HUMAN	ANLN	Anillin OS=Homo sapiens GN=ANLN PE=1 SV=2	124.12	0	0	0	0	4	4	0	0	NF	NF	3300000	NF	3300000
sp|Q7RTP6|MICA3_HUMAN	MICAL3	[F-actin]-methionine sulfoxide oxidase MICAL3 OS=Homo sapiens GN=MICAL3 PE=1 SV=2	224.16	4	4	0	0	0	0	0	0	2800000	NF	NF	NF	2800000
sp|O75954|TSN9_HUMAN	TSPAN9	Tetraspanin-9 OS=Homo sapiens GN=TSPAN9 PE=1 SV=1	26.76	3	8	3	8	1	2	0	0	30000000	31000000	1300000	NF	1300000
sp|P13929|ENOB_HUMAN	ENO3	Beta-enolase OS=Homo sapiens GN=ENO3 PE=1 SV=5	46.96	1	5	1	3	2	5	2	5	3700000	2600000	3600000	6500000	2600000
sp|Q96CF2|CHM4C_HUMAN	CHMP4C	Charged multivesicular body protein 4c OS=Homo sapiens GN=CHMP4C PE=1 SV=1	26.39	3	8	2	7	0	0	0	0	2100000	1400000	NF	NF	1400000
sp|P16104|H2AX_HUMAN	H2AFX	Histone H2AX OS=Homo sapiens GN=H2AFX PE=1 SV=2	15.14	2	2	3	4	3	5	3	4	740000	2800000	3200000	5300000	740000
sp|P84085|ARF5_HUMAN	ARF5	ADP-ribosylation factor 5 OS=Homo sapiens GN=ARF5 PE=1 SV=2	20.52	2	3	2	4	3	5	2	2	5800000	8500000	6100000	6300000	5800000
sp|P60033|CD81_HUMAN	CD81	CD81 antigen OS=Homo sapiens GN=CD81 PE=1 SV=1	25.79	3	7	3	5	0	0	0	0	4000000	4700000	NF	NF	4000000
sp|O43657|TSN6_HUMAN	TSPAN6	Tetraspanin-6 OS=Homo sapiens GN=TSPAN6 PE=1 SV=1	27.55	3	4	2	3	2	3	1	2	15000000	6300000	1100000	510000	510000
sp|Q86VE9|SERC5_HUMAN	SERINC5	Serine incorporator 5 OS=Homo sapiens GN=SERINC5 PE=2 SV=1	46.98	2	4	3	8	0	0	0	0	14000000	29000000	NF	NF	14000000
sp|Q8IZP0|ABI1_HUMAN	ABI1	Abl interactor 1 OS=Homo sapiens GN=ABI1 PE=1 SV=4	55.05	3	6	2	5	0	0	0	0	10000000	10000000	NF	NF	10000000
sp|P41440|S19A1_HUMAN	SLC19A1	Folate transporter 1 OS=Homo sapiens GN=SLC19A1 PE=1 SV=3	64.83	3	6	3	5	0	0	0	0	7900000	7200000	NF	NF	7200000
sp|Q969E2|SCAM4_HUMAN	SCAMP4	Secretory carrier-associated membrane protein 4 OS=Homo sapiens GN=SCAMP4 PE=1 SV=1	25.71	2	5	3	5	1	1	0	0	4600000	5800000	560000	NF	560000
sp|Q13748|TBA3C_HUMAN	TUBA3C	Tubulin alpha-3C/D chain OS=Homo sapiens GN=TUBA3C PE=1 SV=3	49.93	0	0	0	0	2	7	3	3	NF	NF	5000000	1900000	1900000
sp|P52799|EFNB2_HUMAN	EFNB2	Ephrin-B2 OS=Homo sapiens GN=EFNB2 PE=1 SV=1	36.9	1	4	3	6	0	0	0	0	880000	1500000	NF	NF	880000
sp|Q6IAA8|LTOR1_HUMAN	LAMTOR1	Ragulator complex protein LAMTOR1 OS=Homo sapiens GN=LAMTOR1 PE=1 SV=2	17.73	3	4	3	4	1	1	0	0	790000	930000	220000	NF	220000
sp|P61163|ACTZ_HUMAN	ACTR1A	Alpha-centractin OS=Homo sapiens GN=ACTR1A PE=1 SV=1	42.59	0	0	0	0	3	5	3	4	NF	NF	2600000	2000000	2000000
sp|Q96EC8|YIPF6_HUMAN	YIPF6	Protein YIPF6 OS=Homo sapiens GN=YIPF6 PE=1 SV=2	26.24	3	3	3	4	0	0	2	2	8300000	12000000	NF	2200000	2200000
sp|O95433|AHSA1_HUMAN	AHSA1	Activator of 90 kDa heat shock protein ATPase homolog 1 OS=Homo sapiens GN=AHSA1 PE=1 SV=1	38.25	2	2	2	3	2	2	2	2	510000	790000	630000	1200000	510000
sp|Q7Z403|TMC6_HUMAN	TMC6	Transmembrane channel-like protein 6 OS=Homo sapiens GN=TMC6 PE=1 SV=2	89.99	3	5	2	4	0	0	0	0	2000000	1300000	NF	NF	1300000
sp|Q71UI9|H2AV_HUMAN	H2AFV	Histone H2A.V OS=Homo sapiens GN=H2AFV PE=1 SV=3	13.5	3	4	0	0	2	3	2	2	4600000	NF	29000000	47000000	4600000
sp|Q9UBQ0|VPS29_HUMAN	VPS29	Vacuolar protein sorting-associated protein 29 OS=Homo sapiens GN=VPS29 PE=1 SV=1	20.49	2	2	2	2	3	3	2	2	1100000	1600000	6600000	2600000	1100000
sp|P06858|LIPL_HUMAN	LPL	Lipoprotein lipase OS=Homo sapiens GN=LPL PE=1 SV=1	53.13	0	0	0	0	3	5	1	3	NF	NF	2200000	1500000	1500000
sp|P78504|JAG1_HUMAN	JAG1	Protein jagged-1 OS=Homo sapiens GN=JAG1 PE=1 SV=3	133.71	3	5	2	3	0	0	0	0	6200000	6100000	NF	NF	6100000
sp|P07910|HNRPC_HUMAN	HNRNPC	Heterogeneous nuclear ribonucleoproteins C1/C2 OS=Homo sapiens GN=HNRNPC PE=1 SV=4	33.65	0	0	0	0	2	4	2	4	NF	NF	6100000	4000000	4000000
sp|Q9NQX7|ITM2C_HUMAN	ITM2C	Integral membrane protein 2C OS=Homo sapiens GN=ITM2C PE=1 SV=1	30.2	3	4	2	4	0	0	0	0	1100000	1100000	NF	NF	1100000
sp|Q13641|TPBG_HUMAN	TPBG	Trophoblast glycoprotein OS=Homo sapiens GN=TPBG PE=1 SV=1	46	3	4	3	4	0	0	0	0	5000000	5000000	NF	NF	5000000
sp|P46109|CRKL_HUMAN	CRKL	Crk-like protein OS=Homo sapiens GN=CRKL PE=1 SV=1	33.76	3	5	3	3	0	0	0	0	1500000	1100000	NF	NF	1100000
sp|O14817|TSN4_HUMAN	TSPAN4	Tetraspanin-4 OS=Homo sapiens GN=TSPAN4 PE=1 SV=1	26.1	3	4	2	4	0	0	0	0	55000000	8700000	NF	NF	8700000
sp|P63027|VAMP2_HUMAN	VAMP2	Vesicle-associated membrane protein 2 OS=Homo sapiens GN=VAMP2 PE=1 SV=3	12.65	2	5	0	0	2	2	0	0	4700000	NF	1900000	NF	1900000
sp|Q9BR76|COR1B_HUMAN	CORO1B	Coronin-1B OS=Homo sapiens GN=CORO1B PE=1 SV=1	54.2	0	0	0	0	3	4	1	3	NF	NF	37000000	690000	690000
sp|P61019|RAB2A_HUMAN	RAB2A	Ras-related protein Rab-2A OS=Homo sapiens GN=RAB2A PE=1 SV=1	23.53	2	2	2	2	2	2	1	1	1400000	2800000	1500000	560000	560000
sp|P18754|RCC1_HUMAN	RCC1	Regulator of chromosome condensation OS=Homo sapiens GN=RCC1 PE=1 SV=1	44.94	0	0	0	0	3	4	2	3	NF	NF	1600000	2700000	1600000
sp|O14763|TR10B_HUMAN	TNFRSF10B	Tumor necrosis factor receptor superfamily member 10B OS=Homo sapiens GN=TNFRSF10B PE=1 SV=2	47.85	3	4	3	3	0	0	0	0	3200000	2200000	NF	NF	2200000
sp|Q8WUD1|RAB2B_HUMAN	RAB2B	Ras-related protein Rab-2B OS=Homo sapiens GN=RAB2B PE=1 SV=1	24.2	1	1	3	3	2	2	1	1	350000	2100000	3200000	510000	350000
sp|P62829|RL23_HUMAN	RPL23	60S ribosomal protein L23 OS=Homo sapiens GN=RPL23 PE=1 SV=1	14.86	0	0	0	0	3	4	2	3	NF	NF	3800000	4300000	3800000
sp|P36873|PP1G_HUMAN	PPP1CC	Serine/threonine-protein phosphatase PP1-gamma catalytic subunit OS=Homo sapiens GN=PPP1CC PE=1 SV=1	36.96	2	2	1	1	1	1	3	3	3000000	1100000	1800000	6000000	1100000
sp|P48059|LIMS1_HUMAN	LIMS1	LIM and senescent cell antigen-like-containing domain protein 1 OS=Homo sapiens GN=LIMS1 PE=1 SV=4	37.23	3	3	2	3	0	0	1	1	14000000	13000000	NF	2600000	2600000
sp|Q6NVV1|R13P3_HUMAN	RPL13AP3	Putative 60S ribosomal protein L13a protein RPL13AP3 OS=Homo sapiens GN=RPL13AP3 PE=5 SV=1	12.13	0	0	1	1	3	3	3	3	NF	790000	23000000	54000000	790000
sp|P30501|1C02_HUMAN	HLA-C	HLA class I histocompatibility antigen, Cw-2 alpha chain OS=Homo sapiens GN=HLA-C PE=1 SV=1	41.07	3	3	1	1	1	1	1	1	8100000	6700000	1100000	1200000	1100000
sp|Q13277|STX3_HUMAN	STX3	Syntaxin-3 OS=Homo sapiens GN=STX3 PE=1 SV=3	33.13	3	4	2	2	0	0	0	0	2200000	1100000	NF	NF	1100000
sp|P62314|SMD1_HUMAN	SNRPD1	Small nuclear ribonucleoprotein Sm D1 OS=Homo sapiens GN=SNRPD1 PE=1 SV=1	13.27	0	0	0	0	2	3	3	3	NF	NF	2600000	2900000	2600000
sp|Q7Z7H5|TMED4_HUMAN	TMED4	Transmembrane emp24 domain-containing protein 4 OS=Homo sapiens GN=TMED4 PE=1 SV=1	25.93	3	3	3	3	0	0	0	0	4700000	3700000	NF	NF	3700000
sp|P62244|RS15A_HUMAN	RPS15A	40S ribosomal protein S15a OS=Homo sapiens GN=RPS15A PE=1 SV=2	14.83	0	0	0	0	3	3	3	3	NF	NF	4400000	7300000	4400000
sp|P15121|ALDR_HUMAN	AKR1B1	Aldose reductase OS=Homo sapiens GN=AKR1B1 PE=1 SV=3	35.83	0	0	1	1	1	1	3	4	NF	320000	1500000	4200000	320000
sp|P19256|LFA3_HUMAN	CD58	Lymphocyte function-associated antigen 3 OS=Homo sapiens GN=CD58 PE=1 SV=1	28.13	3	3	2	3	0	0	0	0	6600000	6000000	NF	NF	6000000
sp|P62910|RL32_HUMAN	RPL32	60S ribosomal protein L32 OS=Homo sapiens GN=RPL32 PE=1 SV=2	15.85	0	0	0	0	3	3	3	3	NF	NF	4400000	11000000	4400000
sp|P46776|RL27A_HUMAN	RPL27A	60S ribosomal protein L27a OS=Homo sapiens GN=RPL27A PE=1 SV=2	16.55	0	0	1	1	0	0	3	5	NF	400000	NF	28000000	400000
sp|Q8TDB8|GTR14_HUMAN	SLC2A14	Solute carrier family 2, facilitated glucose transporter member 14 OS=Homo sapiens GN=SLC2A14 PE=2 SV=1	56.28	3	3	3	3	0	0	0	0	5400000	3700000	NF	NF	3700000
sp|Q13247|SRSF6_HUMAN	SRSF6	Serine/arginine-rich splicing factor 6 OS=Homo sapiens GN=SRSF6 PE=1 SV=2	39.56	0	0	0	0	2	2	3	4	NF	NF	2600000	5900000	2600000
sp|P83731|RL24_HUMAN	RPL24	60S ribosomal protein L24 OS=Homo sapiens GN=RPL24 PE=1 SV=1	17.77	0	0	0	0	3	3	3	3	NF	NF	3200000	3900000	3200000
sp|Q92567|F168A_HUMAN	FAM168A	Protein FAM168A OS=Homo sapiens GN=FAM168A PE=1 SV=2	26.17	2	2	3	3	1	1	0	0	14000000	19000000	1200000	NF	1200000
sp|Q9NR12|PDLI7_HUMAN	PDLIM7	PDZ and LIM domain protein 7 OS=Homo sapiens GN=PDLIM7 PE=1 SV=1	49.81	3	3	2	2	1	1	0	0	2700000	1600000	500000	NF	500000
sp|O43765|SGTA_HUMAN	SGTA	Small glutamine-rich tetratricopeptide repeat-containing protein alpha OS=Homo sapiens GN=SGTA PE=1 SV=1	34.04	0	0	0	0	3	3	3	3	NF	NF	2000000	2200000	2000000
sp|Q86XT2|VP37D_HUMAN	VPS37D	Vacuolar protein sorting-associated protein 37D OS=Homo sapiens GN=VPS37D PE=1 SV=2	27.71	3	3	3	3	0	0	0	0	2400000	3000000	NF	NF	2400000
sp|P50750|CDK9_HUMAN	CDK9	Cyclin-dependent kinase 9 OS=Homo sapiens GN=CDK9 PE=1 SV=3	42.75	0	0	0	0	3	3	3	3	NF	NF	1300000	1900000	1300000
sp|P22352|GPX3_HUMAN	GPX3	Glutathione peroxidase 3 OS=Homo sapiens GN=GPX3 PE=1 SV=2	25.54	0	0	0	0	3	5	1	1	NF	NF	12000000	4600000	4600000
sp|Q7Z2K6|ERMP1_HUMAN	ERMP1	Endoplasmic reticulum metallopeptidase 1 OS=Homo sapiens GN=ERMP1 PE=1 SV=2	100.17	3	3	3	3	0	0	0	0	2100000	2200000	NF	NF	2100000
sp|P25789|PSA4_HUMAN	PSMA4	Proteasome subunit alpha type-4 OS=Homo sapiens GN=PSMA4 PE=1 SV=1	29.47	2	2	2	2	2	2	0	0	830000	990000	870000	NF	830000
sp|P55085|PAR2_HUMAN	F2RL1	Proteinase-activated receptor 2 OS=Homo sapiens GN=F2RL1 PE=1 SV=1	44.1	3	3	3	3	0	0	0	0	5300000	3500000	NF	NF	3500000
sp|Q6N022|TEN4_HUMAN	TENM4	Teneurin-4 OS=Homo sapiens GN=TENM4 PE=1 SV=2	307.76	3	4	1	2	0	0	0	0	11000000	1900000	NF	NF	1900000
sp|O60506|HNRPQ_HUMAN	SYNCRIP	Heterogeneous nuclear ribonucleoprotein Q OS=Homo sapiens GN=SYNCRIP PE=1 SV=2	69.56	0	0	0	0	2	2	3	3	NF	NF	870000	2300000	870000
sp|O15269|SPTC1_HUMAN	SPTLC1	Serine palmitoyltransferase 1 OS=Homo sapiens GN=SPTLC1 PE=1 SV=1	52.71	2	2	3	3	0	0	0	0	870000	1100000	NF	NF	870000
sp|P09651|ROA1_HUMAN	HNRNPA1	Heterogeneous nuclear ribonucleoprotein A1 OS=Homo sapiens GN=HNRNPA1 PE=1 SV=5	38.72	2	2	1	1	2	2	0	0	1600000	310000	2200000	NF	310000
sp|Q16706|MA2A1_HUMAN	MAN2A1	Alpha-mannosidase 2 OS=Homo sapiens GN=MAN2A1 PE=1 SV=2	131.06	1	1	3	3	0	0	1	1	950000	2100000	NF	460000	460000
sp|Q13433|S39A6_HUMAN	SLC39A6	Zinc transporter ZIP6 OS=Homo sapiens GN=SLC39A6 PE=1 SV=3	84.99	2	2	3	3	0	0	0	0	5200000	7200000	NF	NF	5200000
sp|Q9Y3U8|RL36_HUMAN	RPL36	60S ribosomal protein L36 OS=Homo sapiens GN=RPL36 PE=1 SV=3	12.25	0	0	0	0	0	0	3	5	NF	NF	NF	16000000	16000000
sp|Q15349|KS6A2_HUMAN	RPS6KA2	Ribosomal protein S6 kinase alpha-2 OS=Homo sapiens GN=RPS6KA2 PE=1 SV=2	83.19	0	0	0	0	2	2	2	3	NF	NF	920000	5000000	920000
sp|Q9NZQ7|PD1L1_HUMAN	CD274	Programmed cell death 1 ligand 1 OS=Homo sapiens GN=CD274 PE=1 SV=1	33.25	2	3	2	2	0	0	0	0	1300000	2100000	NF	NF	1300000
sp|Q9Y383|LC7L2_HUMAN	LUC7L2	Putative RNA-binding protein Luc7-like 2 OS=Homo sapiens GN=LUC7L2 PE=1 SV=2	46.49	0	0	0	0	2	2	3	3	NF	NF	1400000	3400000	1400000
sp|Q13155|AIMP2_HUMAN	AIMP2	Aminoacyl tRNA synthase complex-interacting multifunctional protein 2 OS=Homo sapiens GN=AIMP2 PE=1 SV=2	35.33	0	0	0	0	2	2	3	3	NF	NF	920000	5100000	920000
sp|Q14156|EFR3A_HUMAN	EFR3A	Protein EFR3 homolog A OS=Homo sapiens GN=EFR3A PE=1 SV=2	92.86	3	3	2	2	0	0	0	0	1700000	740000	NF	NF	740000
sp|Q32P51|RA1L2_HUMAN	HNRNPA1L2	Heterogeneous nuclear ribonucleoprotein A1-like 2 OS=Homo sapiens GN=HNRNPA1L2 PE=2 SV=2	34.2	0	0	0	0	0	0	3	5	NF	NF	NF	4100000	4100000
sp|Q9H0Q0|FA49A_HUMAN	FAM49A	Protein FAM49A OS=Homo sapiens GN=FAM49A PE=2 SV=1	37.29	2	2	3	3	0	0	0	0	2300000	2200000	NF	NF	2200000
sp|Q9UP83|COG5_HUMAN	COG5	Conserved oligomeric Golgi complex subunit 5 OS=Homo sapiens GN=COG5 PE=1 SV=3	92.68	0	0	0	0	3	3	2	2	NF	NF	1400000	1500000	1400000
sp|Q9BXS4|TMM59_HUMAN	TMEM59	Transmembrane protein 59 OS=Homo sapiens GN=TMEM59 PE=1 SV=1	36.2	3	3	2	2	0	0	0	0	3200000	2100000	NF	NF	2100000
sp|Q93079|H2B1H_HUMAN	HIST1H2BH	Histone H2B type 1-H OS=Homo sapiens GN=HIST1H2BH PE=1 SV=3	13.88	2	2	3	3	0	0	0	0	21000000	110000000	NF	NF	21000000
sp|Q14139|UBE4A_HUMAN	UBE4A	Ubiquitin conjugation factor E4 A OS=Homo sapiens GN=UBE4A PE=1 SV=2	122.48	0	0	0	0	2	2	3	3	NF	NF	1200000	1800000	1200000
sp|Q9UPY5|XCT_HUMAN	SLC7A11	Cystine/glutamate transporter OS=Homo sapiens GN=SLC7A11 PE=1 SV=1	55.39	3	3	2	2	0	0	0	0	4500000	4200000	NF	NF	4200000
sp|P30039|PBLD_HUMAN	PBLD	Phenazine biosynthesis-like domain-containing protein OS=Homo sapiens GN=PBLD PE=1 SV=2	31.77	0	0	0	0	3	3	2	2	NF	NF	2100000	780000	780000
sp|Q9BTW9|TBCD_HUMAN	TBCD	Tubulin-specific chaperone D OS=Homo sapiens GN=TBCD PE=1 SV=2	132.52	0	0	0	0	2	2	3	3	NF	NF	1500000	1600000	1500000
sp|P0DN76|U2AF5_HUMAN	U2AF1L5	Splicing factor U2AF 35 kDa subunit-like protein OS=Homo sapiens GN=U2AF1L5 PE=1 SV=1	27.85	0	0	0	0	2	2	3	3	NF	NF	1700000	4700000	1700000
sp|O75477|ERLN1_HUMAN	ERLIN1	Erlin-1 OS=Homo sapiens GN=ERLIN1 PE=1 SV=1	38.9	3	3	1	1	0	0	1	1	2100000	350000	NF	170000	170000
sp|P78536|ADA17_HUMAN	ADAM17	Disintegrin and metalloproteinase domain-containing protein 17 OS=Homo sapiens GN=ADAM17 PE=1 SV=1	92.96	3	3	2	2	0	0	0	0	2100000	1400000	NF	NF	1400000
sp|P31146|COR1A_HUMAN	CORO1A	Coronin-1A OS=Homo sapiens GN=CORO1A PE=1 SV=4	50.99	0	0	0	0	3	3	2	2	NF	NF	9300000	8400000	8400000
sp|P48066|S6A11_HUMAN	SLC6A11	Sodium- and chloride-dependent GABA transporter 3 OS=Homo sapiens GN=SLC6A11 PE=2 SV=1	70.56	2	3	2	2	0	0	0	0	1300000	540000	NF	NF	540000
sp|P30679|GNA15_HUMAN	GNA15	Guanine nucleotide-binding protein subunit alpha-15 OS=Homo sapiens GN=GNA15 PE=1 SV=2	43.54	3	3	2	2	0	0	0	0	2700000	2800000	NF	NF	2700000
sp|Q14108|SCRB2_HUMAN	SCARB2	Lysosome membrane protein 2 OS=Homo sapiens GN=SCARB2 PE=1 SV=2	54.26	3	3	2	2	0	0	0	0	3600000	2800000	NF	NF	2800000
sp|P49207|RL34_HUMAN	RPL34	60S ribosomal protein L34 OS=Homo sapiens GN=RPL34 PE=1 SV=3	13.28	0	0	0	0	2	2	3	3	NF	NF	4100000	10000000	4100000
sp|P28838|AMPL_HUMAN	LAP3	Cytosol aminopeptidase OS=Homo sapiens GN=LAP3 PE=1 SV=3	56.13	0	0	0	0	3	3	2	2	NF	NF	1300000	850000	850000
sp|P40939|ECHA_HUMAN	HADHA	Trifunctional enzyme subunit alpha, mitochondrial OS=Homo sapiens GN=HADHA PE=1 SV=2	82.95	0	0	0	0	2	2	3	3	NF	NF	700000	2900000	700000
sp|Q8WVQ1|CANT1_HUMAN	CANT1	Soluble calcium-activated nucleotidase 1 OS=Homo sapiens GN=CANT1 PE=1 SV=1	44.81	2	2	3	3	0	0	0	0	560000	1300000	NF	NF	560000
sp|O15027|SC16A_HUMAN	SEC16A	Protein transport protein Sec16A OS=Homo sapiens GN=SEC16A PE=1 SV=3	233.37	0	0	0	0	3	3	2	2	NF	NF	2900000	4300000	2900000
sp|P07951|TPM2_HUMAN	TPM2	Tropomyosin beta chain OS=Homo sapiens GN=TPM2 PE=1 SV=1	32.83	3	3	0	0	2	2	0	0	2900000	NF	1100000	NF	1100000
sp|Q5JXB2|UE2NL_HUMAN	UBE2NL	Putative ubiquitin-conjugating enzyme E2 N-like OS=Homo sapiens GN=UBE2NL PE=1 SV=1	17.37	3	4	1	1	0	0	0	0	5500000	2100000	NF	NF	2100000
sp|P02788|TRFL_HUMAN	LTF	Lactotransferrin OS=Homo sapiens GN=LTF PE=1 SV=6	78.13	2	3	2	2	0	0	0	0	1500000	2200000	NF	NF	1500000
sp|P43353|AL3B1_HUMAN	ALDH3B1	Aldehyde dehydrogenase family 3 member B1 OS=Homo sapiens GN=ALDH3B1 PE=1 SV=1	51.81	3	3	2	2	0	0	0	0	1600000	1200000	NF	NF	1200000
tr|B3KPV9|B3KPV9_HUMAN		cDNA FLJ32326 fis, clone PROST2004332, highly similar to Brain-specific angiogenesis inhibitor1-associated protein 2 OS=Homo sapiens PE=2 SV=1	56.28	3	3	2	2	0	0	0	0	4000000	1700000	NF	NF	1700000
tr|A0A024R5S9|A0A024R5S9_HUMAN	NEDD4	E3 ubiquitin-protein ligase OS=Homo sapiens GN=NEDD4 PE=4 SV=1	104.1	2	2	3	3	0	0	0	0	1000000	5900000	NF	NF	1000000
sp|O15260|SURF4_HUMAN	SURF4	Surfeit locus protein 4 OS=Homo sapiens GN=SURF4 PE=1 SV=3	30.37	1	1	3	3	0	0	1	1	1000000	3800000	NF	2100000	1000000
sp|Q14563|SEM3A_HUMAN	SEMA3A	Semaphorin-3A OS=Homo sapiens GN=SEMA3A PE=1 SV=1	88.83	0	0	0	0	2	2	3	3	NF	NF	3800000	13000000	3800000
sp|P30041|PRDX6_HUMAN	PRDX6	Peroxiredoxin-6 OS=Homo sapiens GN=PRDX6 PE=1 SV=3	25.02	3	3	2	2	0	0	0	0	2200000	680000	NF	NF	680000
sp|Q9BS26|ERP44_HUMAN	ERP44	Endoplasmic reticulum resident protein 44 OS=Homo sapiens GN=ERP44 PE=1 SV=1	46.94	3	3	2	2	0	0	0	0	970000	2000000	NF	NF	970000
sp|Q13409|DC1I2_HUMAN	DYNC1I2	Cytoplasmic dynein 1 intermediate chain 2 OS=Homo sapiens GN=DYNC1I2 PE=1 SV=3	71.41	0	0	0	0	3	3	1	1	NF	NF	1300000	180000	180000
sp|Q92979|NEP1_HUMAN	EMG1	Ribosomal RNA small subunit methyltransferase NEP1 OS=Homo sapiens GN=EMG1 PE=1 SV=4	26.7	0	0	0	0	3	3	1	1	NF	NF	4700000	1300000	1300000
sp|O15127|SCAM2_HUMAN	SCAMP2	Secretory carrier-associated membrane protein 2 OS=Homo sapiens GN=SCAMP2 PE=1 SV=2	36.63	3	3	1	1	0	0	0	0	5800000	340000	NF	NF	340000
sp|P67870|CSK2B_HUMAN	CSNK2B	Casein kinase II subunit beta OS=Homo sapiens GN=CSNK2B PE=1 SV=1	24.93	0	0	0	0	0	0	3	4	NF	NF	NF	35000000	35000000
sp|Q02809|PLOD1_HUMAN	PLOD1	Procollagen-lysine,2-oxoglutarate 5-dioxygenase 1 OS=Homo sapiens GN=PLOD1 PE=1 SV=2	83.5	0	0	0	0	0	0	3	4	NF	NF	NF	1500000	1500000
sp|Q15654|TRIP6_HUMAN	TRIP6	Thyroid receptor-interacting protein 6 OS=Homo sapiens GN=TRIP6 PE=1 SV=3	50.26	1	1	3	3	0	0	0	0	660000	2400000	NF	NF	660000
sp|P0DI83|NARR_HUMAN	RAB34	Ras-related protein Rab-34, isoform NARR OS=Homo sapiens GN=RAB34 PE=1 SV=1	21.11	2	2	2	2	0	0	0	0	1200000	3200000	NF	NF	1200000
sp|P35268|RL22_HUMAN	RPL22	60S ribosomal protein L22 OS=Homo sapiens GN=RPL22 PE=1 SV=2	14.78	0	0	0	0	2	2	2	2	NF	NF	2900000	6100000	2900000
sp|P62913|RL11_HUMAN	RPL11	60S ribosomal protein L11 OS=Homo sapiens GN=RPL11 PE=1 SV=2	20.24	0	0	0	0	1	1	3	3	NF	NF	2200000	11000000	2200000
sp|P46108|CRK_HUMAN	CRK	Adapter molecule crk OS=Homo sapiens GN=CRK PE=1 SV=2	33.81	2	2	2	2	0	0	0	0	720000	1100000	NF	NF	720000
sp|O15258|RER1_HUMAN	RER1	Protein RER1 OS=Homo sapiens GN=RER1 PE=1 SV=1	22.94	0	0	3	3	0	0	1	1	NF	1900000	NF	2000000	1900000
sp|O15194|CTDSL_HUMAN	CTDSPL	CTD small phosphatase-like protein OS=Homo sapiens GN=CTDSPL PE=1 SV=2	31.11	3	3	1	1	0	0	0	0	2300000	1600000	NF	NF	1600000
sp|Q5VUB5|F1711_HUMAN	FAM171A1	Protein FAM171A1 OS=Homo sapiens GN=FAM171A1 PE=1 SV=1	97.79	2	2	2	2	0	0	0	0	340000	1100000	NF	NF	340000
sp|P14625|ENPL_HUMAN	HSP90B1	Endoplasmin OS=Homo sapiens GN=HSP90B1 PE=1 SV=1	92.41	1	1	0	0	0	0	3	3	890000	NF	NF	3000000	890000
sp|O43396|TXNL1_HUMAN	TXNL1	Thioredoxin-like protein 1 OS=Homo sapiens GN=TXNL1 PE=1 SV=3	32.23	0	0	0	0	2	2	2	2	NF	NF	420000	1200000	420000
sp|Q06033|ITIH3_HUMAN	ITIH3	Inter-alpha-trypsin inhibitor heavy chain H3 OS=Homo sapiens GN=ITIH3 PE=1 SV=2	99.79	0	0	0	0	0	0	3	4	NF	NF	NF	4000000	4000000
sp|P00352|AL1A1_HUMAN	ALDH1A1	Retinal dehydrogenase 1 OS=Homo sapiens GN=ALDH1A1 PE=1 SV=2	54.83	0	0	0	0	0	0	3	4	NF	NF	NF	2000000	2000000
sp|Q9Y696|CLIC4_HUMAN	CLIC4	Chloride intracellular channel protein 4 OS=Homo sapiens GN=CLIC4 PE=1 SV=4	28.75	0	0	0	0	3	3	1	1	NF	NF	5200000	640000	640000
sp|Q96C19|EFHD2_HUMAN	EFHD2	EF-hand domain-containing protein D2 OS=Homo sapiens GN=EFHD2 PE=1 SV=1	26.68	3	3	1	1	0	0	0	0	1400000	300000	NF	NF	300000
sp|Q8TAA3|PSA7L_HUMAN	PSMA8	Proteasome subunit alpha type-7-like OS=Homo sapiens GN=PSMA8 PE=2 SV=3	28.51	1	1	2	2	1	1	0	0	690000	970000	280000	NF	280000
sp|P49768|PSN1_HUMAN	PSEN1	Presenilin-1 OS=Homo sapiens GN=PSEN1 PE=1 SV=1	52.63	2	2	2	2	0	0	0	0	710000	3000000	NF	NF	710000
sp|Q9BZQ8|NIBAN_HUMAN	FAM129A	Protein Niban OS=Homo sapiens GN=FAM129A PE=1 SV=1	103.07	3	4	0	0	0	0	0	0	1300000	NF	NF	NF	1300000
sp|Q07617|SPAG1_HUMAN	SPAG1	Sperm-associated antigen 1 OS=Homo sapiens GN=SPAG1 PE=1 SV=3	103.57	3	3	1	1	0	0	0	0	1600000	250000	NF	NF	250000
sp|P30566|PUR8_HUMAN	ADSL	Adenylosuccinate lyase OS=Homo sapiens GN=ADSL PE=1 SV=2	54.85	0	0	0	0	2	2	2	2	NF	NF	1800000	2300000	1800000
sp|P11177|ODPB_HUMAN	PDHB	Pyruvate dehydrogenase E1 component subunit beta, mitochondrial OS=Homo sapiens GN=PDHB PE=1 SV=3	39.21	0	0	0	0	2	2	2	2	NF	NF	820000	1000000	820000
sp|Q9HBL0|TENS1_HUMAN	TNS1	Tensin-1 OS=Homo sapiens GN=TNS1 PE=1 SV=2	185.59	3	3	1	1	0	0	0	0	2600000	740000	NF	NF	740000
sp|O00443|P3C2A_HUMAN	PIK3C2A	Phosphatidylinositol 4-phosphate 3-kinase C2 domain-containing subunit alpha OS=Homo sapiens GN=PIK3C2A PE=1 SV=2	190.56	0	0	0	0	2	2	2	2	NF	NF	1100000	830000	830000
sp|Q14C86|GAPD1_HUMAN	GAPVD1	GTPase-activating protein and VPS9 domain-containing protein 1 OS=Homo sapiens GN=GAPVD1 PE=1 SV=2	164.88	0	0	0	0	3	3	1	1	NF	NF	1500000	370000	370000
sp|Q9Y2V7|COG6_HUMAN	COG6	Conserved oligomeric Golgi complex subunit 6 OS=Homo sapiens GN=COG6 PE=1 SV=2	73.23	0	0	0	0	0	0	3	4	NF	NF	NF	1900000	1900000
sp|P26196|DDX6_HUMAN	DDX6	Probable ATP-dependent RNA helicase DDX6 OS=Homo sapiens GN=DDX6 PE=1 SV=2	54.38	0	0	0	0	3	3	1	1	NF	NF	1000000	270000	270000
sp|Q13363|CTBP1_HUMAN	CTBP1	C-terminal-binding protein 1 OS=Homo sapiens GN=CTBP1 PE=1 SV=2	47.51	0	0	0	0	2	2	2	2	NF	NF	3300000	1400000	1400000
sp|Q12769|NU160_HUMAN	NUP160	Nuclear pore complex protein Nup160 OS=Homo sapiens GN=NUP160 PE=1 SV=3	162.02	0	0	0	0	2	2	2	2	NF	NF	1500000	1400000	1400000
sp|P21108|PRPS3_HUMAN	PRPS1L1	Ribose-phosphate pyrophosphokinase 3 OS=Homo sapiens GN=PRPS1L1 PE=1 SV=2	34.82	0	0	0	0	1	1	3	3	NF	NF	2800000	8300000	2800000
sp|Q9BXI6|TB10A_HUMAN	TBC1D10A	TBC1 domain family member 10A OS=Homo sapiens GN=TBC1D10A PE=1 SV=1	57.08	2	2	2	2	0	0	0	0	2100000	2800000	NF	NF	2100000
sp|O15067|PUR4_HUMAN	PFAS	Phosphoribosylformylglycinamidine synthase OS=Homo sapiens GN=PFAS PE=1 SV=4	144.64	0	0	0	0	1	1	3	3	NF	NF	350000	1400000	350000
sp|P28072|PSB6_HUMAN	PSMB6	Proteasome subunit beta type-6 OS=Homo sapiens GN=PSMB6 PE=1 SV=4	25.34	0	0	2	2	2	2	0	0	NF	1700000	1300000	NF	1300000
sp|O00203|AP3B1_HUMAN	AP3B1	AP-3 complex subunit beta-1 OS=Homo sapiens GN=AP3B1 PE=1 SV=3	121.24	0	0	0	0	2	2	2	2	NF	NF	1600000	1500000	1500000
sp|Q8N3R9|MPP5_HUMAN	MPP5	MAGUK p55 subfamily member 5 OS=Homo sapiens GN=MPP5 PE=1 SV=3	77.25	3	3	1	1	0	0	0	0	2000000	730000	NF	NF	730000
sp|O43760|SNG2_HUMAN	SYNGR2	Synaptogyrin-2 OS=Homo sapiens GN=SYNGR2 PE=1 SV=1	24.79	2	2	2	2	0	0	0	0	3300000	8900000	NF	NF	3300000
sp|Q8NB90|SPAT5_HUMAN	SPATA5	Spermatogenesis-associated protein 5 OS=Homo sapiens GN=SPATA5 PE=1 SV=3	97.84	0	0	0	0	3	3	1	1	NF	NF	4000000	790000	790000
sp|Q9Y4K1|AIM1_HUMAN	AIM1	Absent in melanoma 1 protein OS=Homo sapiens GN=AIM1 PE=1 SV=3	188.56	0	0	0	0	2	2	2	2	NF	NF	820000	1100000	820000
sp|O60502|OGA_HUMAN	MGEA5	Protein O-GlcNAcase OS=Homo sapiens GN=MGEA5 PE=1 SV=2	102.85	0	0	0	0	3	3	1	1	NF	NF	1800000	370000	370000
sp|P60763|RAC3_HUMAN	RAC3	Ras-related C3 botulinum toxin substrate 3 OS=Homo sapiens GN=RAC3 PE=1 SV=1	21.37	0	0	3	4	0	0	0	0	NF	31000000	NF	NF	31000000
sp|Q05397|FAK1_HUMAN	PTK2	Focal adhesion kinase 1 OS=Homo sapiens GN=PTK2 PE=1 SV=2	119.16	3	4	0	0	0	0	0	0	1400000	NF	NF	NF	1400000
sp|Q9NX57|RAB20_HUMAN	RAB20	Ras-related protein Rab-20 OS=Homo sapiens GN=RAB20 PE=1 SV=1	26.26	2	2	2	2	0	0	0	0	1200000	660000	NF	NF	660000
sp|Q6UWE0|LRSM1_HUMAN	LRSAM1	E3 ubiquitin-protein ligase LRSAM1 OS=Homo sapiens GN=LRSAM1 PE=1 SV=1	83.54	3	4	0	0	0	0	0	0	9100000	NF	NF	NF	9100000
sp|Q9Y6E0|STK24_HUMAN	STK24	Serine/threonine-protein kinase 24 OS=Homo sapiens GN=STK24 PE=1 SV=1	49.28	3	3	1	1	0	0	0	0	1600000	690000	NF	NF	690000
sp|O43172|PRP4_HUMAN	PRPF4	U4/U6 small nuclear ribonucleoprotein Prp4 OS=Homo sapiens GN=PRPF4 PE=1 SV=2	58.41	0	0	0	0	0	0	3	3	NF	NF	NF	1300000	1300000
sp|Q93088|BHMT1_HUMAN	BHMT	Betaine--homocysteine S-methyltransferase 1 OS=Homo sapiens GN=BHMT PE=1 SV=2	44.97	0	0	0	0	3	3	0	0	NF	NF	1500000	NF	1500000
sp|P26368|U2AF2_HUMAN	U2AF2	Splicing factor U2AF 65 kDa subunit OS=Homo sapiens GN=U2AF2 PE=1 SV=4	53.47	0	0	0	0	0	0	3	3	NF	NF	NF	670000	670000
sp|P48029|SC6A8_HUMAN	SLC6A8	Sodium- and chloride-dependent creatine transporter 1 OS=Homo sapiens GN=SLC6A8 PE=1 SV=1	70.48	3	3	0	0	0	0	0	0	1200000	NF	NF	NF	1200000
sp|P43250|GRK6_HUMAN	GRK6	G protein-coupled receptor kinase 6 OS=Homo sapiens GN=GRK6 PE=1 SV=2	65.95	3	3	0	0	0	0	0	0	940000	NF	NF	NF	940000
sp|P27144|KAD4_HUMAN	AK4	Adenylate kinase 4, mitochondrial OS=Homo sapiens GN=AK4 PE=1 SV=1	25.25	0	0	0	0	0	0	3	3	NF	NF	NF	2600000	2600000
sp|P14678|RSMB_HUMAN	SNRPB	Small nuclear ribonucleoprotein-associated proteins B and B' OS=Homo sapiens GN=SNRPB PE=1 SV=2	24.59	0	0	0	0	2	2	1	1	NF	NF	580000	710000	580000
sp|P54578|UBP14_HUMAN	USP14	Ubiquitin carboxyl-terminal hydrolase 14 OS=Homo sapiens GN=USP14 PE=1 SV=3	56.03	0	0	0	0	1	1	2	2	NF	NF	370000	1300000	370000
sp|P13797|PLST_HUMAN	PLS3	Plastin-3 OS=Homo sapiens GN=PLS3 PE=1 SV=4	70.77	3	3	0	0	0	0	0	0	1300000	NF	NF	NF	1300000
sp|Q00535|CDK5_HUMAN	CDK5	Cyclin-dependent-like kinase 5 OS=Homo sapiens GN=CDK5 PE=1 SV=3	33.28	0	0	0	0	3	3	0	0	NF	NF	810000	NF	810000
sp|Q8TE68|ES8L1_HUMAN	EPS8L1	Epidermal growth factor receptor kinase substrate 8-like protein 1 OS=Homo sapiens GN=EPS8L1 PE=1 SV=3	80.2	0	0	3	3	0	0	0	0	NF	880000	NF	NF	880000
sp|O00764|PDXK_HUMAN	PDXK	Pyridoxal kinase OS=Homo sapiens GN=PDXK PE=1 SV=1	35.08	0	0	0	0	1	1	2	2	NF	NF	450000	2800000	450000
sp|P52294|IMA5_HUMAN	KPNA1	Importin subunit alpha-5 OS=Homo sapiens GN=KPNA1 PE=1 SV=3	60.18	0	0	0	0	0	0	3	3	NF	NF	NF	2700000	2700000
sp|P51991|ROA3_HUMAN	HNRNPA3	Heterogeneous nuclear ribonucleoprotein A3 OS=Homo sapiens GN=HNRNPA3 PE=1 SV=2	39.57	0	0	0	0	0	0	3	3	NF	NF	NF	2200000	2200000
sp|Q12905|ILF2_HUMAN	ILF2	Interleukin enhancer-binding factor 2 OS=Homo sapiens GN=ILF2 PE=1 SV=2	43.04	0	0	0	0	0	0	3	3	NF	NF	NF	1100000	1100000
sp|P26639|SYTC_HUMAN	TARS	Threonine--tRNA ligase, cytoplasmic OS=Homo sapiens GN=TARS PE=1 SV=3	83.38	0	0	0	0	0	0	3	3	NF	NF	NF	2800000	2800000
sp|Q03169|TNAP2_HUMAN	TNFAIP2	Tumor necrosis factor alpha-induced protein 2 OS=Homo sapiens GN=TNFAIP2 PE=2 SV=2	72.62	3	3	0	0	0	0	0	0	2200000	NF	NF	NF	2200000
sp|Q14997|PSME4_HUMAN	PSME4	Proteasome activator complex subunit 4 OS=Homo sapiens GN=PSME4 PE=1 SV=2	211.2	0	0	0	0	0	0	3	3	NF	NF	NF	1000000	1000000
sp|Q02880|TOP2B_HUMAN	TOP2B	DNA topoisomerase 2-beta OS=Homo sapiens GN=TOP2B PE=1 SV=3	183.15	0	0	0	0	0	0	3	3	NF	NF	NF	1200000	1200000
sp|Q13148|TADBP_HUMAN	TARDBP	TAR DNA-binding protein 43 OS=Homo sapiens GN=TARDBP PE=1 SV=1	44.71	0	0	0	0	0	0	3	3	NF	NF	NF	4800000	4800000
sp|Q96CS7|PKHB2_HUMAN	PLEKHB2	Pleckstrin homology domain-containing family B member 2 OS=Homo sapiens GN=PLEKHB2 PE=1 SV=1	24.72	3	3	0	0	0	0	0	0	28000000	NF	NF	NF	28000000
sp|Q9BYG3|MK67I_HUMAN	NIFK	MKI67 FHA domain-interacting nucleolar phosphoprotein OS=Homo sapiens GN=NIFK PE=1 SV=1	34.2	0	0	0	0	1	1	2	2	NF	NF	360000	790000	360000
sp|Q9Y2Z4|SYYM_HUMAN	YARS2	Tyrosine--tRNA ligase, mitochondrial OS=Homo sapiens GN=YARS2 PE=1 SV=2	53.17	0	0	0	0	0	0	3	3	NF	NF	NF	1100000	1100000
sp|P29692|EF1D_HUMAN	EEF1D	Elongation factor 1-delta OS=Homo sapiens GN=EEF1D PE=1 SV=5	31.1	0	0	0	0	3	3	0	0	NF	NF	1600000	NF	1600000
sp|P22234|PUR6_HUMAN	PAICS	Multifunctional protein ADE2 OS=Homo sapiens GN=PAICS PE=1 SV=3	47.05	0	0	0	0	2	2	1	1	NF	NF	1100000	210000	210000
sp|Q969T9|WBP2_HUMAN	WBP2	WW domain-binding protein 2 OS=Homo sapiens GN=WBP2 PE=1 SV=1	28.07	1	1	2	2	0	0	0	0	19000000	2200000	NF	NF	2200000
sp|P52209|6PGD_HUMAN	PGD	6-phosphogluconate dehydrogenase, decarboxylating OS=Homo sapiens GN=PGD PE=1 SV=3	53.11	0	0	0	0	3	3	0	0	NF	NF	5800000	NF	5800000
sp|Q9Y295|DRG1_HUMAN	DRG1	Developmentally-regulated GTP-binding protein 1 OS=Homo sapiens GN=DRG1 PE=1 SV=1	40.52	0	0	0	0	0	0	3	3	NF	NF	NF	2300000	2300000
sp|P19388|RPAB1_HUMAN	POLR2E	DNA-directed RNA polymerases I, II, and III subunit RPABC1 OS=Homo sapiens GN=POLR2E PE=1 SV=4	24.54	0	0	0	0	3	3	0	0	NF	NF	3600000	NF	3600000
sp|P33527|MRP1_HUMAN	ABCC1	Multidrug resistance-associated protein 1 OS=Homo sapiens GN=ABCC1 PE=1 SV=3	171.48	3	3	0	0	0	0	0	0	2700000	NF	NF	NF	2700000
sp|Q9P258|RCC2_HUMAN	RCC2	Protein RCC2 OS=Homo sapiens GN=RCC2 PE=1 SV=2	56.05	0	0	0	0	0	0	3	3	NF	NF	NF	1600000	1600000
sp|O15213|WDR46_HUMAN	WDR46	WD repeat-containing protein 46 OS=Homo sapiens GN=WDR46 PE=1 SV=3	68.03	0	0	0	0	3	3	0	0	NF	NF	3100000	NF	3100000
sp|Q9H329|E41LB_HUMAN	EPB41L4B	Band 4.1-like protein 4B OS=Homo sapiens GN=EPB41L4B PE=2 SV=2	99.65	0	0	3	3	0	0	0	0	NF	1200000	NF	NF	1200000
sp|Q99755|PI51A_HUMAN	PIP5K1A	Phosphatidylinositol 4-phosphate 5-kinase type-1 alpha OS=Homo sapiens GN=PIP5K1A PE=1 SV=1	62.59	3	3	0	0	0	0	0	0	6300000	NF	NF	NF	6300000
sp|P21860|ERBB3_HUMAN	ERBB3	Receptor tyrosine-protein kinase erbB-3 OS=Homo sapiens GN=ERBB3 PE=1 SV=1	148	3	3	0	0	0	0	0	0	1000000	NF	NF	NF	1000000
sp|Q9HAU0|PKHA5_HUMAN	PLEKHA5	Pleckstrin homology domain-containing family A member 5 OS=Homo sapiens GN=PLEKHA5 PE=1 SV=1	127.38	0	0	3	3	0	0	0	0	NF	1500000	NF	NF	1500000
sp|Q14008|CKAP5_HUMAN	CKAP5	Cytoskeleton-associated protein 5 OS=Homo sapiens GN=CKAP5 PE=1 SV=3	225.35	0	0	0	0	0	0	3	3	NF	NF	NF	1000000	1000000
sp|Q9H2M9|RBGPR_HUMAN	RAB3GAP2	Rab3 GTPase-activating protein non-catalytic subunit OS=Homo sapiens GN=RAB3GAP2 PE=1 SV=1	155.89	0	0	0	0	3	3	0	0	NF	NF	1100000	NF	1100000
sp|Q13045|FLII_HUMAN	FLII	Protein flightless-1 homolog OS=Homo sapiens GN=FLII PE=1 SV=2	144.66	0	0	0	0	0	0	3	3	NF	NF	NF	1100000	1100000
sp|P24821|TENA_HUMAN	TNC	Tenascin OS=Homo sapiens GN=TNC PE=1 SV=3	240.7	0	0	0	0	3	3	0	0	NF	NF	1300000	NF	1300000
sp|P08237|PFKAM_HUMAN	PFKM	ATP-dependent 6-phosphofructokinase, muscle type OS=Homo sapiens GN=PFKM PE=1 SV=2	85.13	0	0	0	0	2	2	1	1	NF	NF	1100000	190000	190000
sp|Q15751|HERC1_HUMAN	HERC1	Probable E3 ubiquitin-protein ligase HERC1 OS=Homo sapiens GN=HERC1 PE=1 SV=2	531.89	0	0	0	0	3	3	0	0	NF	NF	1100000	NF	1100000
sp|Q9H1A4|APC1_HUMAN	ANAPC1	Anaphase-promoting complex subunit 1 OS=Homo sapiens GN=ANAPC1 PE=1 SV=1	216.36	0	0	0	0	0	0	3	3	NF	NF	NF	1600000	1600000
sp|Q9HB07|MYG1_HUMAN	C12orf10	UPF0160 protein MYG1, mitochondrial OS=Homo sapiens GN=C12orf10 PE=1 SV=2	42.42	0	0	0	0	3	3	0	0	NF	NF	1700000	NF	1700000
sp|P22090|RS4Y1_HUMAN	RPS4Y1	40S ribosomal protein S4, Y isoform 1 OS=Homo sapiens GN=RPS4Y1 PE=1 SV=2	29.44	0	0	0	0	3	3	0	0	NF	NF	9700000	NF	9700000
sp|P23786|CPT2_HUMAN	CPT2	Carnitine O-palmitoyltransferase 2, mitochondrial OS=Homo sapiens GN=CPT2 PE=1 SV=2	73.73	0	0	0	0	0	0	3	3	NF	NF	NF	2200000	2200000
sp|Q7KYR7|BT2A1_HUMAN	BTN2A1	Butyrophilin subfamily 2 member A1 OS=Homo sapiens GN=BTN2A1 PE=1 SV=3	59.59	3	3	0	0	0	0	0	0	6400000	NF	NF	NF	6400000
sp|P46020|KPB1_HUMAN	PHKA1	Phosphorylase b kinase regulatory subunit alpha, skeletal muscle isoform OS=Homo sapiens GN=PHKA1 PE=1 SV=2	137.22	0	0	0	0	0	0	3	3	NF	NF	NF	2000000	2000000
sp|Q15031|SYLM_HUMAN	LARS2	Probable leucine--tRNA ligase, mitochondrial OS=Homo sapiens GN=LARS2 PE=1 SV=2	101.91	0	0	0	0	0	0	3	3	NF	NF	NF	3700000	3700000
sp|Q76LX8|ATS13_HUMAN	ADAMTS13	A disintegrin and metalloproteinase with thrombospondin motifs 13 OS=Homo sapiens GN=ADAMTS13 PE=1 SV=1	153.5	0	0	0	0	3	3	0	0	NF	NF	1400000	NF	1400000
sp|P12111|CO6A3_HUMAN	COL6A3	Collagen alpha-3(VI) chain OS=Homo sapiens GN=COL6A3 PE=1 SV=5	343.46	0	0	0	0	0	0	3	3	NF	NF	NF	2900000	2900000
sp|Q8TDD1|DDX54_HUMAN	DDX54	ATP-dependent RNA helicase DDX54 OS=Homo sapiens GN=DDX54 PE=1 SV=2	98.53	0	0	0	0	0	0	3	3	NF	NF	NF	640000000	640000000
sp|Q9UNQ2|DIM1_HUMAN	DIMT1	Probable dimethyladenosine transferase OS=Homo sapiens GN=DIMT1 PE=1 SV=1	35.21	0	0	0	0	0	0	3	3	NF	NF	NF	950000	950000
sp|O60547|GMDS_HUMAN	GMDS	GDP-mannose 4,6 dehydratase OS=Homo sapiens GN=GMDS PE=1 SV=1	41.92	0	0	0	0	3	3	0	0	NF	NF	2300000	NF	2300000
sp|Q9H9Y6|RPA2_HUMAN	POLR1B	DNA-directed RNA polymerase I subunit RPA2 OS=Homo sapiens GN=POLR1B PE=1 SV=2	128.15	0	0	0	0	0	0	3	3	NF	NF	NF	2600000	2600000
sp|Q8NC42|RN149_HUMAN	RNF149	E3 ubiquitin-protein ligase RNF149 OS=Homo sapiens GN=RNF149 PE=2 SV=2	43.14	3	3	0	0	0	0	0	0	1400000	NF	NF	NF	1400000
sp|Q6PCB8|EMB_HUMAN	EMB	Embigin OS=Homo sapiens GN=EMB PE=1 SV=1	36.86	3	3	0	0	0	0	0	0	5700000	NF	NF	NF	5700000
sp|O60637|TSN3_HUMAN	TSPAN3	Tetraspanin-3 OS=Homo sapiens GN=TSPAN3 PE=2 SV=1	28	3	3	0	0	0	0	0	0	7900000	NF	NF	NF	7900000
sp|O43295|SRGP3_HUMAN	SRGAP3	SLIT-ROBO Rho GTPase-activating protein 3 OS=Homo sapiens GN=SRGAP3 PE=1 SV=3	124.43	3	3	0	0	0	0	0	0	1200000	NF	NF	NF	1200000
sp|Q9P0M6|H2AW_HUMAN	H2AFY2	Core histone macro-H2A.2 OS=Homo sapiens GN=H2AFY2 PE=1 SV=3	40.03	2	3	2	4	1	3	1	6	2500000	12000000	5200000	9200000	2500000
sp|Q9NRX5|SERC1_HUMAN	SERINC1	Serine incorporator 1 OS=Homo sapiens GN=SERINC1 PE=1 SV=1	50.46	2	3	2	5	2	2	2	3	13000000	22000000	3000000	4600000	3000000
sp|P68871|HBB_HUMAN	HBB	Hemoglobin subunit beta OS=Homo sapiens GN=HBB PE=1 SV=2	15.99	1	2	2	2	2	4	2	3	8300000	9400000	240000000	230000000	8300000
sp|P30447|1A23_HUMAN	HLA-A	HLA class I histocompatibility antigen, A-23 alpha chain OS=Homo sapiens GN=HLA-A PE=1 SV=1	40.71	2	4	2	5	1	1	0	0	11000000	12000000	890000	NF	890000
sp|Q9UNN8|EPCR_HUMAN	PROCR	Endothelial protein C receptor OS=Homo sapiens GN=PROCR PE=1 SV=1	26.65	2	5	2	5	0	0	0	0	3300000	4700000	NF	NF	3300000
sp|O95573|ACSL3_HUMAN	ACSL3	Long-chain-fatty-acid--CoA ligase 3 OS=Homo sapiens GN=ACSL3 PE=1 SV=3	80.37	2	4	2	3	1	1	1	2	2400000	2000000	790000	2700000	790000
sp|P56749|CLD12_HUMAN	CLDN12	Claudin-12 OS=Homo sapiens GN=CLDN12 PE=1 SV=1	27.09	2	5	1	3	1	1	0	0	7900000	5700000	210000	NF	210000
sp|O43291|SPIT2_HUMAN	SPINT2	Kunitz-type protease inhibitor 2 OS=Homo sapiens GN=SPINT2 PE=1 SV=2	28.21	2	2	2	2	2	3	2	2	12000000	11000000	3500000	4700000	3500000
sp|P02748|CO9_HUMAN	C9	Complement component C9 OS=Homo sapiens GN=C9 PE=1 SV=2	63.13	2	3	2	3	1	1	2	2	1800000	3800000	940000	24000000	940000
sp|P30050|RL12_HUMAN	RPL12	60S ribosomal protein L12 OS=Homo sapiens GN=RPL12 PE=1 SV=1	17.81	0	0	0	0	2	4	2	3	NF	NF	1900000	1800000	1800000
sp|Q13501|SQSTM_HUMAN	SQSTM1	Sequestosome-1 OS=Homo sapiens GN=SQSTM1 PE=1 SV=1	47.66	2	2	2	2	1	1	2	2	1300000	1100000	230000	1000000	230000
sp|P30508|1C12_HUMAN	HLA-C	HLA class I histocompatibility antigen, Cw-12 alpha chain OS=Homo sapiens GN=HLA-C PE=1 SV=2	40.86	2	5	2	2	0	0	0	0	16000000	3500000	NF	NF	3500000
IgG1_bovine		heavy chain constant region [Bos taurus]	35.83	1	1	1	1	2	3	2	2	350000	420000	1300000	2800000	350000
sp|Q15038|DAZP2_HUMAN	DAZAP2	DAZ-associated protein 2 OS=Homo sapiens GN=DAZAP2 PE=1 SV=1	17.31	2	3	2	4	0	0	0	0	1300000	2200000	NF	NF	1300000
sp|Q9NV31|IMP3_HUMAN	IMP3	U3 small nucleolar ribonucleoprotein protein IMP3 OS=Homo sapiens GN=IMP3 PE=1 SV=1	21.84	0	0	0	0	2	4	2	3	NF	NF	1800000	1800000	1800000
sp|Q16576|RBBP7_HUMAN	RBBP7	Histone-binding protein RBBP7 OS=Homo sapiens GN=RBBP7 PE=1 SV=1	47.79	0	0	0	0	2	4	2	2	NF	NF	2500000	1900000	1900000
sp|P51636|CAV2_HUMAN	CAV2	Caveolin-2 OS=Homo sapiens GN=CAV2 PE=1 SV=2	18.28	2	3	2	3	0	0	0	0	760000	810000	NF	NF	760000
tr|A0A024R7Q6|A0A024R7Q6_HUMAN	TSPAN17	Tetraspanin OS=Homo sapiens GN=TSPAN17 PE=3 SV=1	36.72	2	3	2	3	0	0	0	0	470000	730000	NF	NF	470000
tr|Q9UEI6|Q9UEI6_HUMAN		Polio virus related protein 2, alpha isoform (Fragment) OS=Homo sapiens PE=4 SV=1	48.12	2	4	2	2	0	0	0	0	2100000	1500000	NF	NF	1500000
sp|Q7Z3C6|ATG9A_HUMAN	ATG9A	Autophagy-related protein 9A OS=Homo sapiens GN=ATG9A PE=1 SV=3	94.39	2	3	1	3	0	0	0	0	760000	640000	NF	NF	640000
sp|P19438|TNR1A_HUMAN	TNFRSF1A	Tumor necrosis factor receptor superfamily member 1A OS=Homo sapiens GN=TNFRSF1A PE=1 SV=1	50.46	2	3	2	3	0	0	0	0	650000	580000	NF	NF	580000
sp|A6NHL2|TBAL3_HUMAN	TUBAL3	Tubulin alpha chain-like 3 OS=Homo sapiens GN=TUBAL3 PE=1 SV=2	49.88	0	0	0	0	1	3	2	3	NF	NF	3100000	3900000	3100000
sp|Q9BVC6|TM109_HUMAN	TMEM109	Transmembrane protein 109 OS=Homo sapiens GN=TMEM109 PE=1 SV=1	26.19	1	2	1	1	2	2	1	1	1000000	580000	740000	460000	460000
sp|Q15366|PCBP2_HUMAN	PCBP2	Poly(rC)-binding protein 2 OS=Homo sapiens GN=PCBP2 PE=1 SV=1	38.56	1	1	0	0	2	3	2	2	190000	NF	4900000	6300000	190000
sp|P62140|PP1B_HUMAN	PPP1CB	Serine/threonine-protein phosphatase PP1-beta catalytic subunit OS=Homo sapiens GN=PPP1CB PE=1 SV=3	37.16	0	0	2	2	2	2	2	2	NF	2100000	8200000	13000000	2100000
sp|P13693|TCTP_HUMAN	TPT1	Translationally-controlled tumor protein OS=Homo sapiens GN=TPT1 PE=1 SV=1	19.58	2	2	2	3	0	0	0	0	690000	1100000	NF	NF	690000
sp|P04350|TBB4A_HUMAN	TUBB4A	Tubulin beta-4A chain OS=Homo sapiens GN=TUBB4A PE=1 SV=2	49.55	0	0	0	0	1	1	2	4	NF	NF	140000	1500000	140000
sp|Q15836|VAMP3_HUMAN	VAMP3	Vesicle-associated membrane protein 3 OS=Homo sapiens GN=VAMP3 PE=1 SV=3	11.3	2	3	2	2	0	0	0	0	1600000	1000000	NF	NF	1000000
sp|Q92928|RAB1C_HUMAN	RAB1C	Putative Ras-related protein Rab-1C OS=Homo sapiens GN=RAB1C PE=5 SV=2	22	2	3	2	2	0	0	0	0	1200000	890000	NF	NF	890000
sp|Q9BZM5|N2DL2_HUMAN	ULBP2	NKG2D ligand 2 OS=Homo sapiens GN=ULBP2 PE=1 SV=1	27.35	2	3	2	2	0	0	0	0	640000	580000	NF	NF	580000
sp|O15145|ARPC3_HUMAN	ARPC3	Actin-related protein 2/3 complex subunit 3 OS=Homo sapiens GN=ARPC3 PE=1 SV=3	20.53	0	0	0	0	2	3	1	2	NF	NF	1300000	690000	690000
sp|Q15012|LAP4A_HUMAN	LAPTM4A	Lysosomal-associated transmembrane protein 4A OS=Homo sapiens GN=LAPTM4A PE=1 SV=1	26.78	2	4	1	1	0	0	0	0	1900000	210000	NF	NF	210000
sp|Q969X1|LFG3_HUMAN	TMBIM1	Protein lifeguard 3 OS=Homo sapiens GN=TMBIM1 PE=1 SV=2	34.58	2	2	2	2	1	1	0	0	13000000	13000000	690000	NF	690000
tr|A8K6Q8|A8K6Q8_HUMAN		cDNA FLJ75881, highly similar to Homo sapiens transferrin receptor (p90, CD71) (TFRC), mRNA OS=Homo sapiens PE=2 SV=1	84.82	2	2	2	2	0	0	1	1	2000000	2100000	NF	590000	590000
sp|P13473|LAMP2_HUMAN	LAMP2	Lysosome-associated membrane glycoprotein 2 OS=Homo sapiens GN=LAMP2 PE=1 SV=2	44.93	2	2	0	0	1	1	2	2	3000000	NF	190000	3800000	190000
sp|P16401|H15_HUMAN	HIST1H1B	Histone H1.5 OS=Homo sapiens GN=HIST1H1B PE=1 SV=3	22.57	0	0	2	2	2	2	1	1	NF	1600000	4400000	2300000	1600000
sp|P08631|HCK_HUMAN	HCK	Tyrosine-protein kinase HCK OS=Homo sapiens GN=HCK PE=1 SV=5	59.56	2	3	1	2	0	0	0	0	15000000	9100000	NF	NF	9100000
sp|P62318|SMD3_HUMAN	SNRPD3	Small nuclear ribonucleoprotein Sm D3 OS=Homo sapiens GN=SNRPD3 PE=1 SV=1	13.91	0	0	0	0	2	3	2	2	NF	NF	2600000	2000000	2000000
sp|Q6P4E1|CASC4_HUMAN	CASC4	Protein CASC4 OS=Homo sapiens GN=CASC4 PE=1 SV=1	48.83	1	1	2	3	0	0	0	0	170000	1900000	NF	NF	170000
tr|G5EA09|G5EA09_HUMAN	SDCBP	Syndecan binding protein (Syntenin), isoform CRA_a OS=Homo sapiens GN=SDCBP PE=1 SV=1	34.8	2	2	2	2	0	0	0	0	700000	630000	NF	NF	630000
sp|Q13547|HDAC1_HUMAN	HDAC1	Histone deacetylase 1 OS=Homo sapiens GN=HDAC1 PE=1 SV=1	55.07	0	0	0	0	2	2	2	2	NF	NF	1300000	2100000	1300000
sp|P01892|1A02_HUMAN	HLA-A	HLA class I histocompatibility antigen, A-2 alpha chain OS=Homo sapiens GN=HLA-A PE=1 SV=1	40.9	2	2	2	2	0	0	0	0	1600000	1500000	NF	NF	1500000
tr|B7ZKQ9|B7ZKQ9_HUMAN	SCARB1	SCARB1 protein OS=Homo sapiens GN=SCARB1 PE=1 SV=1	53.81	2	3	1	1	0	0	0	0	5200000	1600000	NF	NF	1600000
tr|J3QR46|J3QR46_HUMAN	KIAA0040	Uncharacterized protein KIAA0040 OS=Homo sapiens GN=KIAA0040 PE=1 SV=1	11.43	1	2	2	2	0	0	0	0	2500000	1800000	NF	NF	1800000
tr|B4DN21|B4DN21_HUMAN		cDNA FLJ53365, highly similar to Homo sapiens fibronectin 1 (FN1), transcript variant 4, mRNA OS=Homo sapiens PE=2 SV=1	34.48	0	0	0	0	1	2	2	2	NF	NF	740000	450000	450000
sp|Q01628|IFM3_HUMAN	IFITM3	Interferon-induced transmembrane protein 3 OS=Homo sapiens GN=IFITM3 PE=1 SV=2	14.62	1	1	1	1	2	2	0	0	730000	1500000	2500000	NF	730000
tr|K4EN11|K4EN11_HUMAN		GAPDH (Fragment) OS=Homo sapiens PE=4 SV=1	2.83	1	1	0	0	2	2	1	1	210000	NF	1400000	2000000	210000
sp|P60903|S10AA_HUMAN	S100A10	Protein S100-A10 OS=Homo sapiens GN=S100A10 PE=1 SV=2	11.2	2	4	0	0	0	0	0	0	2500000	NF	NF	NF	2500000
sp|Q14157|UBP2L_HUMAN	UBAP2L	Ubiquitin-associated protein 2-like OS=Homo sapiens GN=UBAP2L PE=1 SV=2	114.47	2	2	1	2	0	0	0	0	2400000	1500000	NF	NF	1500000
sp|P46531|NOTC1_HUMAN	NOTCH1	Neurogenic locus notch homolog protein 1 OS=Homo sapiens GN=NOTCH1 PE=1 SV=4	272.32	2	2	2	2	0	0	0	0	1300000	1400000	NF	NF	1300000
sp|Q9H1J7|WNT5B_HUMAN	WNT5B	Protein Wnt-5b OS=Homo sapiens GN=WNT5B PE=2 SV=2	40.3	0	0	0	0	2	2	2	2	NF	NF	840000	1900000	840000
sp|Q15493|RGN_HUMAN	RGN	Regucalcin OS=Homo sapiens GN=RGN PE=1 SV=1	33.23	0	0	0	0	2	2	2	2	NF	NF	3300000	2300000	2300000
sp|P84103|SRSF3_HUMAN	SRSF3	Serine/arginine-rich splicing factor 3 OS=Homo sapiens GN=SRSF3 PE=1 SV=1	19.32	0	0	0	0	2	4	0	0	NF	NF	1300000	NF	1300000
sp|P48739|PIPNB_HUMAN	PITPNB	Phosphatidylinositol transfer protein beta isoform OS=Homo sapiens GN=PITPNB PE=1 SV=2	31.52	2	2	2	2	0	0	0	0	570000	560000	NF	NF	560000
sp|Q9H190|SDCB2_HUMAN	SDCBP2	Syntenin-2 OS=Homo sapiens GN=SDCBP2 PE=1 SV=2	31.57	2	2	2	2	0	0	0	0	1200000	1300000	NF	NF	1200000
sp|Q9Y5J1|UTP18_HUMAN	UTP18	U3 small nucleolar RNA-associated protein 18 homolog OS=Homo sapiens GN=UTP18 PE=1 SV=3	61.96	0	0	0	0	2	2	2	2	NF	NF	1300000	2000000	1300000
sp|Q9Y289|SC5A6_HUMAN	SLC5A6	Sodium-dependent multivitamin transporter OS=Homo sapiens GN=SLC5A6 PE=2 SV=2	68.6	2	2	1	2	0	0	0	0	870000	960000	NF	NF	870000
sp|Q9UI15|TAGL3_HUMAN	TAGLN3	Transgelin-3 OS=Homo sapiens GN=TAGLN3 PE=1 SV=2	22.46	1	1	1	1	1	1	1	1	410000	1900000	780000	1000000	410000
sp|P98172|EFNB1_HUMAN	EFNB1	Ephrin-B1 OS=Homo sapiens GN=EFNB1 PE=1 SV=1	37.98	1	2	2	2	0	0	0	0	1400000	1700000	NF	NF	1400000
sp|P42356|PI4KA_HUMAN	PI4KA	Phosphatidylinositol 4-kinase alpha OS=Homo sapiens GN=PI4KA PE=1 SV=4	236.68	2	2	2	2	0	0	0	0	1100000	1100000	NF	NF	1100000
sp|O60256|KPRB_HUMAN	PRPSAP2	Phosphoribosyl pyrophosphate synthase-associated protein 2 OS=Homo sapiens GN=PRPSAP2 PE=1 SV=1	40.9	0	0	0	0	2	3	1	1	NF	NF	1800000	280000	280000
sp|Q6V0I7|FAT4_HUMAN	FAT4	Protocadherin Fat 4 OS=Homo sapiens GN=FAT4 PE=1 SV=2	542.35	0	0	0	0	2	3	1	1	NF	NF	2000000	640000	640000
sp|Q9NPJ3|ACO13_HUMAN	ACOT13	Acyl-coenzyme A thioesterase 13 OS=Homo sapiens GN=ACOT13 PE=1 SV=1	14.95	0	0	0	0	2	2	2	2	NF	NF	1100000	1200000	1100000
sp|Q15773|MLF2_HUMAN	MLF2	Myeloid leukemia factor 2 OS=Homo sapiens GN=MLF2 PE=1 SV=1	28.13	2	3	1	1	0	0	0	0	1800000	590000	NF	NF	590000
sp|P01112|RASH_HUMAN	HRAS	GTPase HRas OS=Homo sapiens GN=HRAS PE=1 SV=1	21.28	2	2	2	2	0	0	0	0	2500000	2800000	NF	NF	2500000
sp|Q969P6|TOP1M_HUMAN	TOP1MT	DNA topoisomerase I, mitochondrial OS=Homo sapiens GN=TOP1MT PE=1 SV=1	69.83	0	0	0	0	2	2	2	2	NF	NF	5000000	8400000	5000000
sp|Q8N752|KC1AL_HUMAN	CSNK1A1L	Casein kinase I isoform alpha-like OS=Homo sapiens GN=CSNK1A1L PE=2 SV=2	39.06	1	1	1	1	1	1	1	1	340000	6500000	620000	200000	200000
sp|Q63HN8|RN213_HUMAN	RNF213	E3 ubiquitin-protein ligase RNF213 OS=Homo sapiens GN=RNF213 PE=1 SV=3	591.03	0	0	0	0	2	2	2	2	NF	NF	850000	1100000	850000
sp|P42285|SK2L2_HUMAN	SKIV2L2	Superkiller viralicidic activity 2-like 2 OS=Homo sapiens GN=SKIV2L2 PE=1 SV=3	117.73	0	0	0	0	2	2	2	2	NF	NF	710000	800000	710000
sp|P49747|COMP_HUMAN	COMP	Cartilage oligomeric matrix protein OS=Homo sapiens GN=COMP PE=1 SV=2	82.81	0	0	0	0	2	2	2	2	NF	NF	1800000	2000000	1800000
sp|Q7L9L4|MOB1B_HUMAN	MOB1B	MOB kinase activator 1B OS=Homo sapiens GN=MOB1B PE=1 SV=3	25.07	2	2	2	2	0	0	0	0	1300000	1600000	NF	NF	1300000
sp|Q9BRL6|SRSF8_HUMAN	SRSF8	Serine/arginine-rich splicing factor 8 OS=Homo sapiens GN=SRSF8 PE=1 SV=1	32.27	0	0	0	0	2	2	2	2	NF	NF	4700000	3400000	3400000
sp|Q15018|F175B_HUMAN	FAM175B	BRISC complex subunit Abro1 OS=Homo sapiens GN=FAM175B PE=1 SV=2	46.87	1	1	0	0	2	2	1	1	410000	NF	1300000	710000	410000
sp|Q9Y6Z7|COL10_HUMAN	COLEC10	Collectin-10 OS=Homo sapiens GN=COLEC10 PE=2 SV=2	30.69	0	0	0	0	2	2	2	2	NF	NF	14000000	21000000	14000000
sp|Q9HAP6|LIN7B_HUMAN	LIN7B	Protein lin-7 homolog B OS=Homo sapiens GN=LIN7B PE=1 SV=1	22.88	2	2	2	2	0	0	0	0	6900000	8300000	NF	NF	6900000
sp|P46782|RS5_HUMAN	RPS5	40S ribosomal protein S5 OS=Homo sapiens GN=RPS5 PE=1 SV=4	22.86	0	0	0	0	2	2	2	2	NF	NF	2700000	3500000	2700000
sp|Q6NSJ5|LRC8E_HUMAN	LRRC8E	Volume-regulated anion channel subunit LRRC8E OS=Homo sapiens GN=LRRC8E PE=1 SV=2	90.19	2	2	2	2	0	0	0	0	1000000	1500000	NF	NF	1000000
sp|Q86UW9|DTX2_HUMAN	DTX2	Probable E3 ubiquitin-protein ligase DTX2 OS=Homo sapiens GN=DTX2 PE=1 SV=3	67.2	2	2	2	2	0	0	0	0	1800000	3000000	NF	NF	1800000
sp|P62888|RL30_HUMAN	RPL30	60S ribosomal protein L30 OS=Homo sapiens GN=RPL30 PE=1 SV=2	12.78	0	0	0	0	2	2	2	2	NF	NF	1400000	1200000	1200000
sp|Q9UJU6|DBNL_HUMAN	DBNL	Drebrin-like protein OS=Homo sapiens GN=DBNL PE=1 SV=1	48.18	2	3	0	0	1	1	0	0	9800000	NF	26000000	NF	9800000
sp|Q53GA4|PHLA2_HUMAN	PHLDA2	Pleckstrin homology-like domain family A member 2 OS=Homo sapiens GN=PHLDA2 PE=1 SV=2	17.08	2	2	1	2	0	0	0	0	1200000	1200000	NF	NF	1200000
sp|Q8NEW0|ZNT7_HUMAN	SLC30A7	Zinc transporter 7 OS=Homo sapiens GN=SLC30A7 PE=2 SV=1	41.6	2	2	2	2	0	0	0	0	790000	1600000	NF	NF	790000
sp|P08567|PLEK_HUMAN	PLEK	Pleckstrin OS=Homo sapiens GN=PLEK PE=1 SV=3	40.1	0	0	0	0	1	2	1	1	NF	NF	4200000	410000	410000
sp|P05455|LA_HUMAN	SSB	Lupus La protein OS=Homo sapiens GN=SSB PE=1 SV=2	46.81	0	0	0	0	1	1	2	2	NF	NF	850000	2300000	850000
sp|P30044|PRDX5_HUMAN	PRDX5	Peroxiredoxin-5, mitochondrial OS=Homo sapiens GN=PRDX5 PE=1 SV=4	22.07	1	1	2	2	0	0	0	0	540000	990000	NF	NF	540000
sp|P13861|KAP2_HUMAN	PRKAR2A	cAMP-dependent protein kinase type II-alpha regulatory subunit OS=Homo sapiens GN=PRKAR2A PE=1 SV=2	45.49	0	0	0	0	2	2	1	1	NF	NF	660000	280000	280000
sp|P08134|RHOC_HUMAN	RHOC	Rho-related GTP-binding protein RhoC OS=Homo sapiens GN=RHOC PE=1 SV=1	21.99	0	0	2	2	0	0	1	1	NF	1200000	NF	83000	83000
sp|Q8TCZ2|C99L2_HUMAN	CD99L2	CD99 antigen-like protein 2 OS=Homo sapiens GN=CD99L2 PE=1 SV=1	27.97	2	2	1	1	0	0	0	0	1300000	620000	NF	NF	620000
sp|Q14195|DPYL3_HUMAN	DPYSL3	Dihydropyrimidinase-related protein 3 OS=Homo sapiens GN=DPYSL3 PE=1 SV=1	61.92	0	0	0	0	1	1	2	2	NF	NF	540000	4100000	540000
sp|P62316|SMD2_HUMAN	SNRPD2	Small nuclear ribonucleoprotein Sm D2 OS=Homo sapiens GN=SNRPD2 PE=1 SV=1	13.52	0	0	0	0	1	1	2	2	NF	NF	2200000	4500000	2200000
sp|Q13310|PABP4_HUMAN	PABPC4	Polyadenylate-binding protein 4 OS=Homo sapiens GN=PABPC4 PE=1 SV=1	70.74	0	0	0	0	0	0	2	3	NF	NF	NF	1100000	1100000
sp|O60551|NMT2_HUMAN	NMT2	Glycylpeptide N-tetradecanoyltransferase 2 OS=Homo sapiens GN=NMT2 PE=1 SV=1	56.94	0	0	0	0	1	1	2	2	NF	NF	340000	1000000	340000
sp|Q96EP5|DAZP1_HUMAN	DAZAP1	DAZ-associated protein 1 OS=Homo sapiens GN=DAZAP1 PE=1 SV=1	43.36	2	2	1	1	0	0	0	0	2100000	1700000	NF	NF	1700000
sp|Q9NRN7|ADPPT_HUMAN	AASDHPPT	L-aminoadipate-semialdehyde dehydrogenase-phosphopantetheinyl transferase OS=Homo sapiens GN=AASDHPPT PE=1 SV=2	35.75	0	0	0	0	2	2	1	1	NF	NF	1600000	2800000	1600000
sp|O60841|IF2P_HUMAN	EIF5B	Eukaryotic translation initiation factor 5B OS=Homo sapiens GN=EIF5B PE=1 SV=4	138.74	0	0	0	0	0	0	2	3	NF	NF	NF	690000	690000
sp|Q16762|THTR_HUMAN	TST	Thiosulfate sulfurtransferase OS=Homo sapiens GN=TST PE=1 SV=4	33.41	0	0	0	0	2	2	1	1	NF	NF	1100000	420000	420000
sp|P47756|CAPZB_HUMAN	CAPZB	F-actin-capping protein subunit beta OS=Homo sapiens GN=CAPZB PE=1 SV=4	31.33	1	1	0	0	1	1	1	1	320000	NF	570000	860000	320000
sp|Q8NEG4|FA83F_HUMAN	FAM83F	Protein FAM83F OS=Homo sapiens GN=FAM83F PE=1 SV=1	55.45	1	1	2	2	0	0	0	0	280000	810000	NF	NF	280000
sp|Q9Y240|CLC11_HUMAN	CLEC11A	C-type lectin domain family 11 member A OS=Homo sapiens GN=CLEC11A PE=1 SV=1	35.67	0	0	0	0	0	0	2	3	NF	NF	NF	6100000	6100000
sp|O43759|SNG1_HUMAN	SYNGR1	Synaptogyrin-1 OS=Homo sapiens GN=SYNGR1 PE=1 SV=2	25.44	1	1	2	2	0	0	0	0	250000	1600000	NF	NF	250000
sp|P78352|DLG4_HUMAN	DLG4	Disks large homolog 4 OS=Homo sapiens GN=DLG4 PE=1 SV=3	80.45	2	2	1	1	0	0	0	0	430000	120000	NF	NF	120000
sp|Q15459|SF3A1_HUMAN	SF3A1	Splicing factor 3A subunit 1 OS=Homo sapiens GN=SF3A1 PE=1 SV=1	88.83	0	0	0	0	2	2	1	1	NF	NF	1000000	350000	350000
sp|Q13636|RAB31_HUMAN	RAB31	Ras-related protein Rab-31 OS=Homo sapiens GN=RAB31 PE=1 SV=1	21.55	1	1	2	2	0	0	0	0	400000	700000	NF	NF	400000
sp|Q15642|CIP4_HUMAN	TRIP10	Cdc42-interacting protein 4 OS=Homo sapiens GN=TRIP10 PE=1 SV=3	68.31	2	3	0	0	0	0	0	0	2000000	NF	NF	NF	2000000
sp|P62166|NCS1_HUMAN	NCS1	Neuronal calcium sensor 1 OS=Homo sapiens GN=NCS1 PE=1 SV=2	21.86	1	1	2	2	0	0	0	0	250000	810000	NF	NF	250000
sp|Q96C86|DCPS_HUMAN	DCPS	m7GpppX diphosphatase OS=Homo sapiens GN=DCPS PE=1 SV=2	38.59	0	0	0	0	1	1	2	2	NF	NF	500000	1300000	500000
sp|O43739|CYH3_HUMAN	CYTH3	Cytohesin-3 OS=Homo sapiens GN=CYTH3 PE=1 SV=2	46.32	1	1	2	2	0	0	0	0	190000	2000000	NF	NF	190000
sp|P35609|ACTN2_HUMAN	ACTN2	Alpha-actinin-2 OS=Homo sapiens GN=ACTN2 PE=1 SV=1	103.79	2	2	0	0	1	1	0	0	2000000	NF	270000	NF	270000
sp|O00391|QSOX1_HUMAN	QSOX1	Sulfhydryl oxidase 1 OS=Homo sapiens GN=QSOX1 PE=1 SV=3	82.53	0	0	0	0	0	0	2	3	NF	NF	NF	720000	720000
sp|Q14669|TRIPC_HUMAN	TRIP12	E3 ubiquitin-protein ligase TRIP12 OS=Homo sapiens GN=TRIP12 PE=1 SV=1	220.3	0	0	0	0	1	1	2	2	NF	NF	390000	1000000	390000
sp|P31942|HNRH3_HUMAN	HNRNPH3	Heterogeneous nuclear ribonucleoprotein H3 OS=Homo sapiens GN=HNRNPH3 PE=1 SV=2	36.9	1	1	0	0	2	2	0	0	330000	NF	1700000	NF	330000
sp|O43813|LANC1_HUMAN	LANCL1	LanC-like protein 1 OS=Homo sapiens GN=LANCL1 PE=1 SV=1	45.25	0	0	0	0	1	1	2	2	NF	NF	550000	1300000	550000
sp|Q15172|2A5A_HUMAN	PPP2R5A	Serine/threonine-protein phosphatase 2A 56 kDa regulatory subunit alpha isoform OS=Homo sapiens GN=PPP2R5A PE=1 SV=1	56.16	0	0	0	0	1	1	2	2	NF	NF	360000	1600000	360000
sp|Q9UBQ5|EIF3K_HUMAN	EIF3K	Eukaryotic translation initiation factor 3 subunit K OS=Homo sapiens GN=EIF3K PE=1 SV=1	25.04	0	0	0	0	2	3	0	0	NF	NF	1400000	NF	1400000
sp|Q9UNX4|WDR3_HUMAN	WDR3	WD repeat-containing protein 3 OS=Homo sapiens GN=WDR3 PE=1 SV=1	106.03	0	0	0	0	1	1	2	2	NF	NF	840000	1600000	840000
sp|Q12840|KIF5A_HUMAN	KIF5A	Kinesin heavy chain isoform 5A OS=Homo sapiens GN=KIF5A PE=1 SV=2	117.31	0	0	0	0	2	2	1	1	NF	NF	1600000	1400000	1400000
sp|P61626|LYSC_HUMAN	LYZ	Lysozyme C OS=Homo sapiens GN=LYZ PE=1 SV=1	16.53	0	0	2	2	0	0	1	1	NF	1800000	NF	650000	650000
sp|Q8NFZ8|CADM4_HUMAN	CADM4	Cell adhesion molecule 4 OS=Homo sapiens GN=CADM4 PE=1 SV=1	42.76	1	1	2	2	0	0	0	0	370000	1100000	NF	NF	370000
sp|P28074|PSB5_HUMAN	PSMB5	Proteasome subunit beta type-5 OS=Homo sapiens GN=PSMB5 PE=1 SV=3	28.46	0	0	1	1	2	2	0	0	NF	590000	2500000	NF	590000
sp|P49959|MRE11_HUMAN	MRE11	Double-strand break repair protein MRE11 OS=Homo sapiens GN=MRE11 PE=1 SV=3	80.54	0	0	0	0	1	1	2	2	NF	NF	200000	690000	200000
sp|P46019|KPB2_HUMAN	PHKA2	Phosphorylase b kinase regulatory subunit alpha, liver isoform OS=Homo sapiens GN=PHKA2 PE=1 SV=1	138.32	0	0	0	0	1	1	2	2	NF	NF	280000	2200000	280000
sp|P02675|FIBB_HUMAN	FGB	Fibrinogen beta chain OS=Homo sapiens GN=FGB PE=1 SV=2	55.89	0	0	0	0	0	0	2	3	NF	NF	NF	8400000	8400000
sp|P61970|NTF2_HUMAN	NUTF2	Nuclear transport factor 2 OS=Homo sapiens GN=NUTF2 PE=1 SV=1	14.47	0	0	0	0	2	3	0	0	NF	NF	1500000	NF	1500000
sp|Q16790|CAH9_HUMAN	CA9	Carbonic anhydrase 9 OS=Homo sapiens GN=CA9 PE=1 SV=2	49.67	2	2	1	1	0	0	0	0	1100000	340000	NF	NF	340000
sp|Q00765|REEP5_HUMAN	REEP5	Receptor expression-enhancing protein 5 OS=Homo sapiens GN=REEP5 PE=1 SV=3	21.48	0	0	2	2	0	0	1	1	NF	1400000	NF	660000	660000
tr|B4E106|B4E106_HUMAN		cDNA FLJ53399, highly similar to Monocarboxylate transporter 1 OS=Homo sapiens PE=2 SV=1	51.84	0	0	1	1	0	0	2	2	NF	5800000	NF	3100000	3100000
sp|Q8IWB7|WDFY1_HUMAN	WDFY1	WD repeat and FYVE domain-containing protein 1 OS=Homo sapiens GN=WDFY1 PE=1 SV=1	46.29	0	0	0	0	1	1	2	2	NF	NF	420000	2200000	420000
sp|Q02818|NUCB1_HUMAN	NUCB1	Nucleobindin-1 OS=Homo sapiens GN=NUCB1 PE=1 SV=4	53.85	1	1	2	2	0	0	0	0	320000	870000	NF	NF	320000
sp|P51151|RAB9A_HUMAN	RAB9A	Ras-related protein Rab-9A OS=Homo sapiens GN=RAB9A PE=1 SV=1	22.82	0	0	1	1	2	2	0	0	NF	200000	1200000	NF	200000
sp|O75712|CXB3_HUMAN	GJB3	Gap junction beta-3 protein OS=Homo sapiens GN=GJB3 PE=1 SV=1	30.8	2	2	1	1	0	0	0	0	810000	400000	NF	NF	400000
sp|P62304|RUXE_HUMAN	SNRPE	Small nuclear ribonucleoprotein E OS=Homo sapiens GN=SNRPE PE=1 SV=1	10.8	0	0	0	0	2	2	1	1	NF	NF	720000	470000	470000
sp|P20020|AT2B1_HUMAN	ATP2B1	Plasma membrane calcium-transporting ATPase 1 OS=Homo sapiens GN=ATP2B1 PE=1 SV=3	138.67	2	2	1	1	0	0	0	0	6400000	1000000	NF	NF	1000000
sp|O75897|ST1C4_HUMAN	SULT1C4	Sulfotransferase 1C4 OS=Homo sapiens GN=SULT1C4 PE=1 SV=2	35.5	0	0	0	0	1	1	1	2	NF	NF	4000000	710000	710000
sp|O75348|VATG1_HUMAN	ATP6V1G1	V-type proton ATPase subunit G 1 OS=Homo sapiens GN=ATP6V1G1 PE=1 SV=3	13.75	2	2	0	0	1	1	0	0	2300000	NF	860000	NF	860000
sp|P61081|UBC12_HUMAN	UBE2M	NEDD8-conjugating enzyme Ubc12 OS=Homo sapiens GN=UBE2M PE=1 SV=1	20.89	0	0	0	0	2	2	1	1	NF	NF	970000	2100000	970000
sp|O43688|PLPP2_HUMAN	PLPP2	Phospholipid phosphatase 2 OS=Homo sapiens GN=PLPP2 PE=1 SV=1	32.55	2	2	1	1	0	0	0	0	3200000	2900000	NF	NF	2900000
sp|P43487|RANG_HUMAN	RANBP1	Ran-specific GTPase-activating protein OS=Homo sapiens GN=RANBP1 PE=1 SV=1	23.3	2	2	0	0	1	1	0	0	1700000	NF	300000	NF	300000
sp|O15397|IPO8_HUMAN	IPO8	Importin-8 OS=Homo sapiens GN=IPO8 PE=1 SV=2	119.86	0	0	0	0	2	2	1	1	NF	NF	650000	200000	200000
sp|Q1KMD3|HNRL2_HUMAN	HNRNPUL2	Heterogeneous nuclear ribonucleoprotein U-like protein 2 OS=Homo sapiens GN=HNRNPUL2 PE=1 SV=1	85.05	0	0	0	0	2	2	1	1	NF	NF	1600000	1300000	1300000
sp|Q9NYZ1|TV23B_HUMAN	TVP23B	Golgi apparatus membrane protein TVP23 homolog B OS=Homo sapiens GN=TVP23B PE=1 SV=2	23.56	1	1	2	2	0	0	0	0	420000	1000000	NF	NF	420000
sp|P21741|MK_HUMAN	MDK	Midkine OS=Homo sapiens GN=MDK PE=1 SV=1	15.58	0	0	0	0	2	2	1	1	NF	NF	3100000	2000000	2000000
sp|Q9C0C9|UBE2O_HUMAN	UBE2O	(E3-independent) E2 ubiquitin-conjugating enzyme OS=Homo sapiens GN=UBE2O PE=1 SV=3	141.21	0	0	0	0	1	1	2	2	NF	NF	450000	830000	450000
sp|Q14651|PLSI_HUMAN	PLS1	Plastin-1 OS=Homo sapiens GN=PLS1 PE=1 SV=2	70.21	1	1	2	2	0	0	0	0	210000	470000	NF	NF	210000
sp|Q969Z0|TBRG4_HUMAN	TBRG4	Protein TBRG4 OS=Homo sapiens GN=TBRG4 PE=1 SV=1	70.69	0	0	0	0	2	2	1	1	NF	NF	9100000	1100000	1100000
sp|P27105|STOM_HUMAN	STOM	Erythrocyte band 7 integral membrane protein OS=Homo sapiens GN=STOM PE=1 SV=3	31.71	2	2	1	1	0	0	0	0	2000000	1900000	NF	NF	1900000
sp|P36896|ACV1B_HUMAN	ACVR1B	Activin receptor type-1B OS=Homo sapiens GN=ACVR1B PE=1 SV=1	56.77	1	1	2	2	0	0	0	0	420000	930000	NF	NF	420000
sp|Q15363|TMED2_HUMAN	TMED2	Transmembrane emp24 domain-containing protein 2 OS=Homo sapiens GN=TMED2 PE=1 SV=1	22.75	0	0	2	2	0	0	1	1	NF	3900000	NF	980000	980000
sp|Q9NR19|ACSA_HUMAN	ACSS2	Acetyl-coenzyme A synthetase, cytoplasmic OS=Homo sapiens GN=ACSS2 PE=1 SV=1	78.53	0	0	0	0	1	1	2	2	NF	NF	600000	2000000	600000
sp|O95772|MENTO_HUMAN	STARD3NL	MLN64 N-terminal domain homolog OS=Homo sapiens GN=STARD3NL PE=1 SV=1	26.64	0	0	2	2	1	1	0	0	NF	46000000	3600000	NF	3600000
sp|Q9UEU0|VTI1B_HUMAN	VTI1B	Vesicle transport through interaction with t-SNAREs homolog 1B OS=Homo sapiens GN=VTI1B PE=1 SV=3	26.67	1	1	2	2	0	0	0	0	1100000	1700000	NF	NF	1100000
sp|O43294|TGFI1_HUMAN	TGFB1I1	Transforming growth factor beta-1-induced transcript 1 protein OS=Homo sapiens GN=TGFB1I1 PE=1 SV=2	49.78	0	0	0	0	1	1	2	2	NF	NF	700000	1300000	700000
sp|P09661|RU2A_HUMAN	SNRPA1	U2 small nuclear ribonucleoprotein A' OS=Homo sapiens GN=SNRPA1 PE=1 SV=2	28.4	0	0	0	0	2	2	1	1	NF	NF	1200000	560000	560000
sp|Q14512|FGFP1_HUMAN	FGFBP1	Fibroblast growth factor-binding protein 1 OS=Homo sapiens GN=FGFBP1 PE=1 SV=1	26.25	0	0	0	0	0	0	2	3	NF	NF	NF	15000000	15000000
sp|Q9BXW7|HDHD5_HUMAN	HDHD5	Haloacid dehalogenase-like hydrolase domain-containing 5 OS=Homo sapiens GN=HDHD5 PE=1 SV=1	46.29	0	0	0	0	1	1	2	2	NF	NF	1400000	7100000	1400000
sp|P04156|PRIO_HUMAN	PRNP	Major prion protein OS=Homo sapiens GN=PRNP PE=1 SV=1	27.64	2	2	1	1	0	0	0	0	5100000	1700000	NF	NF	1700000
sp|Q13404|UB2V1_HUMAN	UBE2V1	Ubiquitin-conjugating enzyme E2 variant 1 OS=Homo sapiens GN=UBE2V1 PE=1 SV=2	16.48	1	1	2	2	0	0	0	0	510000	750000	NF	NF	510000
sp|Q08257|QOR_HUMAN	CRYZ	Quinone oxidoreductase OS=Homo sapiens GN=CRYZ PE=1 SV=1	35.18	0	0	0	0	2	2	1	1	NF	NF	5200000	800000	800000
sp|O75608|LYPA1_HUMAN	LYPLA1	Acyl-protein thioesterase 1 OS=Homo sapiens GN=LYPLA1 PE=1 SV=1	24.65	0	0	0	0	2	2	1	1	NF	NF	1500000	500000	500000
sp|Q9ULC8|ZDHC8_HUMAN	ZDHHC8	Probable palmitoyltransferase ZDHHC8 OS=Homo sapiens GN=ZDHHC8 PE=1 SV=3	81.39	2	2	1	1	0	0	0	0	2900000	410000	NF	NF	410000
sp|P28070|PSB4_HUMAN	PSMB4	Proteasome subunit beta type-4 OS=Homo sapiens GN=PSMB4 PE=1 SV=4	29.19	1	1	2	2	0	0	0	0	530000	990000	NF	NF	530000
sp|O43520|AT8B1_HUMAN	ATP8B1	Phospholipid-transporting ATPase IC OS=Homo sapiens GN=ATP8B1 PE=1 SV=3	143.6	1	1	1	2	0	0	0	0	710000	1100000	NF	NF	710000
sp|Q9NZV1|CRIM1_HUMAN	CRIM1	Cysteine-rich motor neuron 1 protein OS=Homo sapiens GN=CRIM1 PE=1 SV=1	113.66	0	0	2	3	0	0	0	0	NF	2800000	NF	NF	2800000
sp|O00194|RB27B_HUMAN	RAB27B	Ras-related protein Rab-27B OS=Homo sapiens GN=RAB27B PE=1 SV=4	24.59	2	2	1	1	0	0	0	0	1300000	600000	NF	NF	600000
tr|A0A0Y0BS51|A0A0Y0BS51_HUMAN		CUB domain containing protein 1 (Fragment) OS=Homo sapiens PE=2 SV=1	71.81	2	3	0	0	0	0	0	0	24000000	NF	NF	NF	24000000
sp|Q9H6Y7|RN167_HUMAN	RNF167	E3 ubiquitin-protein ligase RNF167 OS=Homo sapiens GN=RNF167 PE=1 SV=1	38.27	1	1	0	0	0	0	1	1	390000	NF	NF	850000	390000
sp|P30154|2AAB_HUMAN	PPP2R1B	Serine/threonine-protein phosphatase 2A 65 kDa regulatory subunit A beta isoform OS=Homo sapiens GN=PPP2R1B PE=1 SV=3	66.17	0	0	0	0	0	0	2	2	NF	NF	NF	2000000	2000000
sp|P35270|SPRE_HUMAN	SPR	Sepiapterin reductase OS=Homo sapiens GN=SPR PE=1 SV=1	28.03	0	0	0	0	1	1	1	1	NF	NF	350000	230000	230000
sp|Q5SY16|NOL9_HUMAN	NOL9	Polynucleotide 5'-hydroxyl-kinase NOL9 OS=Homo sapiens GN=NOL9 PE=1 SV=1	79.27	0	0	0	0	0	0	2	2	NF	NF	NF	720000	720000
sp|Q92536|YLAT2_HUMAN	SLC7A6	Y+L amino acid transporter 2 OS=Homo sapiens GN=SLC7A6 PE=1 SV=3	56.79	2	2	0	0	0	0	0	0	1100000	NF	NF	NF	1100000
sp|O15431|COPT1_HUMAN	SLC31A1	High affinity copper uptake protein 1 OS=Homo sapiens GN=SLC31A1 PE=1 SV=1	21.08	2	2	0	0	0	0	0	0	3000000	NF	NF	NF	3000000
sp|O75191|XYLB_HUMAN	XYLB	Xylulose kinase OS=Homo sapiens GN=XYLB PE=1 SV=3	58.34	0	0	0	0	0	0	2	2	NF	NF	NF	1900000	1900000
sp|Q9Y6B6|SAR1B_HUMAN	SAR1B	GTP-binding protein SAR1b OS=Homo sapiens GN=SAR1B PE=1 SV=1	22.4	0	0	0	0	2	2	0	0	NF	NF	970000	NF	970000
sp|P49756|RBM25_HUMAN	RBM25	RNA-binding protein 25 OS=Homo sapiens GN=RBM25 PE=1 SV=3	100.12	0	0	0	0	0	0	2	2	NF	NF	NF	1900000	1900000
sp|Q8N4T4|ARG39_HUMAN	ARHGEF39	Rho guanine nucleotide exchange factor 39 OS=Homo sapiens GN=ARHGEF39 PE=1 SV=1	38.27	0	0	2	2	0	0	0	0	NF	2800000	NF	NF	2800000
sp|Q99575|POP1_HUMAN	POP1	Ribonucleases P/MRP protein subunit POP1 OS=Homo sapiens GN=POP1 PE=1 SV=2	114.64	0	0	0	0	0	0	2	2	NF	NF	NF	2000000	2000000
sp|Q9UJX3|APC7_HUMAN	ANAPC7	Anaphase-promoting complex subunit 7 OS=Homo sapiens GN=ANAPC7 PE=1 SV=4	66.81	0	0	0	0	0	0	2	2	NF	NF	NF	1400000	1400000
sp|P10644|KAP0_HUMAN	PRKAR1A	cAMP-dependent protein kinase type I-alpha regulatory subunit OS=Homo sapiens GN=PRKAR1A PE=1 SV=1	42.95	0	0	0	0	0	0	2	2	NF	NF	NF	810000	810000
sp|Q16740|CLPP_HUMAN	CLPP	ATP-dependent Clp protease proteolytic subunit, mitochondrial OS=Homo sapiens GN=CLPP PE=1 SV=1	30.16	0	0	0	0	2	2	0	0	NF	NF	2100000	NF	2100000
sp|Q14839|CHD4_HUMAN	CHD4	Chromodomain-helicase-DNA-binding protein 4 OS=Homo sapiens GN=CHD4 PE=1 SV=2	217.87	0	0	0	0	0	0	2	2	NF	NF	NF	2400000	2400000
sp|Q5FYB0|ARSJ_HUMAN	ARSJ	Arylsulfatase J OS=Homo sapiens GN=ARSJ PE=2 SV=1	67.19	0	0	0	0	0	0	2	2	NF	NF	NF	380000	380000
sp|Q9Y6G9|DC1L1_HUMAN	DYNC1LI1	Cytoplasmic dynein 1 light intermediate chain 1 OS=Homo sapiens GN=DYNC1LI1 PE=1 SV=3	56.54	0	0	0	0	0	0	2	2	NF	NF	NF	1600000	1600000
sp|Q969X6|UTP4_HUMAN	UTP4	U3 small nucleolar RNA-associated protein 4 homolog OS=Homo sapiens GN=UTP4 PE=1 SV=1	76.84	0	0	0	0	0	0	2	2	NF	NF	NF	1000000	1000000
sp|Q8TCG1|CIP2A_HUMAN	KIAA1524	Protein CIP2A OS=Homo sapiens GN=KIAA1524 PE=1 SV=2	102.12	0	0	0	0	0	0	2	2	NF	NF	NF	2100000	2100000
sp|Q9NT62|ATG3_HUMAN	ATG3	Ubiquitin-like-conjugating enzyme ATG3 OS=Homo sapiens GN=ATG3 PE=1 SV=1	35.84	0	0	0	0	0	0	2	2	NF	NF	NF	1200000	1200000
sp|Q9H0D6|XRN2_HUMAN	XRN2	5'-3' exoribonuclease 2 OS=Homo sapiens GN=XRN2 PE=1 SV=1	108.51	0	0	0	0	0	0	2	2	NF	NF	NF	780000	780000
sp|Q9NXR7|BABA2_HUMAN	BABAM2	BRISC and BRCA1-A complex member 2 OS=Homo sapiens GN=BABAM2 PE=1 SV=2	43.52	0	0	0	0	0	0	2	2	NF	NF	NF	1400000	1400000
sp|P43243|MATR3_HUMAN	MATR3	Matrin-3 OS=Homo sapiens GN=MATR3 PE=1 SV=2	94.56	0	0	0	0	2	2	0	0	NF	NF	6800000	NF	6800000
sp|Q15691|MARE1_HUMAN	MAPRE1	Microtubule-associated protein RP/EB family member 1 OS=Homo sapiens GN=MAPRE1 PE=1 SV=3	29.98	2	2	0	0	0	0	0	0	500000	NF	NF	NF	500000
sp|O60635|TSN1_HUMAN	TSPAN1	Tetraspanin-1 OS=Homo sapiens GN=TSPAN1 PE=1 SV=2	26.28	0	0	2	2	0	0	0	0	NF	490000	NF	NF	490000
sp|Q14789|GOGB1_HUMAN	GOLGB1	Golgin subfamily B member 1 OS=Homo sapiens GN=GOLGB1 PE=1 SV=2	375.79	0	0	2	2	0	0	0	0	NF	980000	NF	NF	980000
sp|P31943|HNRH1_HUMAN	HNRNPH1	Heterogeneous nuclear ribonucleoprotein H OS=Homo sapiens GN=HNRNPH1 PE=1 SV=4	49.2	0	0	0	0	0	0	2	2	NF	NF	NF	870000	870000
sp|Q16186|ADRM1_HUMAN	ADRM1	Proteasomal ubiquitin receptor ADRM1 OS=Homo sapiens GN=ADRM1 PE=1 SV=2	42.13	0	0	0	0	0	0	2	2	NF	NF	NF	1700000	1700000
sp|Q12904|AIMP1_HUMAN	AIMP1	Aminoacyl tRNA synthase complex-interacting multifunctional protein 1 OS=Homo sapiens GN=AIMP1 PE=1 SV=2	34.33	0	0	0	0	2	2	0	0	NF	NF	680000	NF	680000
sp|O43148|MCES_HUMAN	RNMT	mRNA cap guanine-N7 methyltransferase OS=Homo sapiens GN=RNMT PE=1 SV=1	54.81	0	0	0	0	1	1	1	1	NF	NF	200000	300000	200000
sp|P50851|LRBA_HUMAN	LRBA	Lipopolysaccharide-responsive and beige-like anchor protein OS=Homo sapiens GN=LRBA PE=1 SV=4	318.91	0	0	0	0	1	1	1	1	NF	NF	450000	280000	280000
sp|Q9UQE7|SMC3_HUMAN	SMC3	Structural maintenance of chromosomes protein 3 OS=Homo sapiens GN=SMC3 PE=1 SV=2	141.45	0	0	0	0	0	0	2	2	NF	NF	NF	1300000	1300000
sp|Q14746|COG2_HUMAN	COG2	Conserved oligomeric Golgi complex subunit 2 OS=Homo sapiens GN=COG2 PE=1 SV=1	83.16	0	0	0	0	0	0	2	2	NF	NF	NF	1000000	1000000
sp|P40616|ARL1_HUMAN	ARL1	ADP-ribosylation factor-like protein 1 OS=Homo sapiens GN=ARL1 PE=1 SV=1	20.4	0	0	0	0	2	2	0	0	NF	NF	920000	NF	920000
sp|Q92597|NDRG1_HUMAN	NDRG1	Protein NDRG1 OS=Homo sapiens GN=NDRG1 PE=1 SV=1	42.81	2	2	0	0	0	0	0	0	1500000	NF	NF	NF	1500000
tr|A0A0C4DGR6|A0A0C4DGR6_HUMAN	SFXN2	Sideroflexin 2, isoform CRA_b OS=Homo sapiens GN=SFXN2 PE=1 SV=1	21.28	2	2	0	0	0	0	0	0	970000	NF	NF	NF	970000
sp|O75794|CD123_HUMAN	CDC123	Cell division cycle protein 123 homolog OS=Homo sapiens GN=CDC123 PE=1 SV=1	39.11	0	0	0	0	0	0	2	2	NF	NF	NF	890000	890000
sp|P49642|PRI1_HUMAN	PRIM1	DNA primase small subunit OS=Homo sapiens GN=PRIM1 PE=1 SV=1	49.87	0	0	0	0	0	0	2	2	NF	NF	NF	350000	350000
sp|O75396|SC22B_HUMAN	SEC22B	Vesicle-trafficking protein SEC22b OS=Homo sapiens GN=SEC22B PE=1 SV=4	24.58	0	0	2	2	0	0	0	0	NF	1500000	NF	NF	1500000
sp|P47895|AL1A3_HUMAN	ALDH1A3	Aldehyde dehydrogenase family 1 member A3 OS=Homo sapiens GN=ALDH1A3 PE=1 SV=2	56.07	0	0	0	0	0	0	2	2	NF	NF	NF	2200000	2200000
sp|Q6PIU2|NCEH1_HUMAN	NCEH1	Neutral cholesterol ester hydrolase 1 OS=Homo sapiens GN=NCEH1 PE=1 SV=3	45.78	0	0	2	2	0	0	0	0	NF	940000	NF	NF	940000
sp|O15372|EIF3H_HUMAN	EIF3H	Eukaryotic translation initiation factor 3 subunit H OS=Homo sapiens GN=EIF3H PE=1 SV=1	39.91	0	0	0	0	0	0	2	2	NF	NF	NF	3800000	3800000
sp|P13796|PLSL_HUMAN	LCP1	Plastin-2 OS=Homo sapiens GN=LCP1 PE=1 SV=6	70.24	2	2	0	0	0	0	0	0	740000	NF	NF	NF	740000
sp|O75165|DJC13_HUMAN	DNAJC13	DnaJ homolog subfamily C member 13 OS=Homo sapiens GN=DNAJC13 PE=1 SV=5	254.25	0	0	2	2	0	0	0	0	NF	800000	NF	NF	800000
sp|P00749|UROK_HUMAN	PLAU	Urokinase-type plasminogen activator OS=Homo sapiens GN=PLAU PE=1 SV=2	48.48	0	0	0	0	2	2	0	0	NF	NF	1100000	NF	1100000
sp|Q96I24|FUBP3_HUMAN	FUBP3	Far upstream element-binding protein 3 OS=Homo sapiens GN=FUBP3 PE=1 SV=2	61.6	0	0	0	0	0	0	2	2	NF	NF	NF	1600000	1600000
sp|Q07812|BAX_HUMAN	BAX	Apoptosis regulator BAX OS=Homo sapiens GN=BAX PE=1 SV=1	21.17	0	0	0	0	1	1	1	1	NF	NF	390000	760000	390000
sp|O43264|ZW10_HUMAN	ZW10	Centromere/kinetochore protein zw10 homolog OS=Homo sapiens GN=ZW10 PE=1 SV=3	88.77	0	0	0	0	2	2	0	0	NF	NF	710000	NF	710000
sp|P29597|TYK2_HUMAN	TYK2	Non-receptor tyrosine-protein kinase TYK2 OS=Homo sapiens GN=TYK2 PE=1 SV=3	133.56	2	2	0	0	0	0	0	0	1200000	NF	NF	NF	1200000
sp|P54886|P5CS_HUMAN	ALDH18A1	Delta-1-pyrroline-5-carboxylate synthase OS=Homo sapiens GN=ALDH18A1 PE=1 SV=2	87.25	0	0	0	0	0	0	2	2	NF	NF	NF	550000	550000
sp|Q8TDS4|HCAR2_HUMAN	HCAR2	Hydroxycarboxylic acid receptor 2 OS=Homo sapiens GN=HCAR2 PE=1 SV=1	41.82	1	1	1	1	0	0	0	0	1600000	1200000	NF	NF	1200000
sp|Q9BPX3|CND3_HUMAN	NCAPG	Condensin complex subunit 3 OS=Homo sapiens GN=NCAPG PE=1 SV=1	114.26	0	0	0	0	2	2	0	0	NF	NF	550000	NF	550000
sp|O60678|ANM3_HUMAN	PRMT3	Protein arginine N-methyltransferase 3 OS=Homo sapiens GN=PRMT3 PE=1 SV=3	59.84	0	0	0	0	0	0	2	2	NF	NF	NF	1300000	1300000
sp|P01130|LDLR_HUMAN	LDLR	Low-density lipoprotein receptor OS=Homo sapiens GN=LDLR PE=1 SV=1	95.31	0	0	2	2	0	0	0	0	NF	780000	NF	NF	780000
sp|Q9BW27|NUP85_HUMAN	NUP85	Nuclear pore complex protein Nup85 OS=Homo sapiens GN=NUP85 PE=1 SV=1	74.97	0	0	0	0	0	0	2	2	NF	NF	NF	1100000	1100000
sp|P10515|ODP2_HUMAN	DLAT	Dihydrolipoyllysine-residue acetyltransferase component of pyruvate dehydrogenase complex, mitochondrial OS=Homo sapiens GN=DLAT PE=1 SV=3	68.95	0	0	0	0	0	0	2	2	NF	NF	NF	860000	860000
sp|Q9NP72|RAB18_HUMAN	RAB18	Ras-related protein Rab-18 OS=Homo sapiens GN=RAB18 PE=1 SV=1	22.96	0	0	2	2	0	0	0	0	NF	880000	NF	NF	880000
sp|Q9H6X2|ANTR1_HUMAN	ANTXR1	Anthrax toxin receptor 1 OS=Homo sapiens GN=ANTXR1 PE=1 SV=2	62.75	2	2	0	0	0	0	0	0	1700000	NF	NF	NF	1700000
sp|P98196|AT11A_HUMAN	ATP11A	Probable phospholipid-transporting ATPase IH OS=Homo sapiens GN=ATP11A PE=1 SV=3	129.67	0	0	2	2	0	0	0	0	NF	1100000	NF	NF	1100000
sp|P14209|CD99_HUMAN	CD99	CD99 antigen OS=Homo sapiens GN=CD99 PE=1 SV=1	18.84	2	2	0	0	0	0	0	0	7400000	NF	NF	NF	7400000
sp|P52732|KIF11_HUMAN	KIF11	Kinesin-like protein KIF11 OS=Homo sapiens GN=KIF11 PE=1 SV=2	119.09	0	0	0	0	0	0	2	2	NF	NF	NF	2400000	2400000
sp|Q9GZZ9|UBA5_HUMAN	UBA5	Ubiquitin-like modifier-activating enzyme 5 OS=Homo sapiens GN=UBA5 PE=1 SV=1	44.83	0	0	0	0	2	2	0	0	NF	NF	660000	NF	660000
sp|P53680|AP2S1_HUMAN	AP2S1	AP-2 complex subunit sigma OS=Homo sapiens GN=AP2S1 PE=1 SV=2	17.01	0	0	0	0	0	0	2	2	NF	NF	NF	4000000	4000000
sp|Q8WTT2|NOC3L_HUMAN	NOC3L	Nucleolar complex protein 3 homolog OS=Homo sapiens GN=NOC3L PE=1 SV=1	92.49	0	0	0	0	0	0	2	2	NF	NF	NF	1800000	1800000
sp|Q9HB63|NET4_HUMAN	NTN4	Netrin-4 OS=Homo sapiens GN=NTN4 PE=1 SV=2	70.02	0	0	0	0	2	2	0	0	NF	NF	960000	NF	960000
sp|A6NHR9|SMHD1_HUMAN	SMCHD1	Structural maintenance of chromosomes flexible hinge domain-containing protein 1 OS=Homo sapiens GN=SMCHD1 PE=1 SV=2	226.23	0	0	0	0	0	0	2	2	NF	NF	NF	780000	780000
sp|Q9UNY4|TTF2_HUMAN	TTF2	Transcription termination factor 2 OS=Homo sapiens GN=TTF2 PE=1 SV=2	129.51	0	0	0	0	0	0	2	2	NF	NF	NF	580000	580000
sp|P25705|ATPA_HUMAN	ATP5A1	ATP synthase subunit alpha, mitochondrial OS=Homo sapiens GN=ATP5A1 PE=1 SV=1	59.71	0	0	0	0	0	0	2	2	NF	NF	NF	1000000	1000000
sp|P49888|ST1E1_HUMAN	SULT1E1	Estrogen sulfotransferase OS=Homo sapiens GN=SULT1E1 PE=1 SV=1	35.1	0	0	0	0	1	1	1	1	NF	NF	1800000	7300000	1800000
sp|Q00796|DHSO_HUMAN	SORD	Sorbitol dehydrogenase OS=Homo sapiens GN=SORD PE=1 SV=4	38.3	0	0	0	0	2	2	0	0	NF	NF	2200000	NF	2200000
sp|O00442|RTCA_HUMAN	RTCA	RNA 3'-terminal phosphate cyclase OS=Homo sapiens GN=RTCA PE=1 SV=1	39.31	0	0	0	0	1	1	1	1	NF	NF	970000	410000	410000
sp|P83436|COG7_HUMAN	COG7	Conserved oligomeric Golgi complex subunit 7 OS=Homo sapiens GN=COG7 PE=1 SV=1	86.29	0	0	0	0	0	0	2	2	NF	NF	NF	2900000	2900000
sp|O14893|GEMI2_HUMAN	GEMIN2	Gem-associated protein 2 OS=Homo sapiens GN=GEMIN2 PE=1 SV=1	31.57	0	0	0	0	0	0	2	2	NF	NF	NF	1200000	1200000
sp|Q9Y5Z4|HEBP2_HUMAN	HEBP2	Heme-binding protein 2 OS=Homo sapiens GN=HEBP2 PE=1 SV=1	22.86	2	2	0	0	0	0	0	0	1500000	NF	NF	NF	1500000
tr|A0A024R798|A0A024R798_HUMAN	SLC44A2	Choline transporter-like protein 2 isoform 2 OS=Homo sapiens GN=SLC44A2 PE=3 SV=1	79.82	0	0	2	2	0	0	0	0	NF	21000000	NF	NF	21000000
sp|Q14142|TRI14_HUMAN	TRIM14	Tripartite motif-containing protein 14 OS=Homo sapiens GN=TRIM14 PE=2 SV=2	49.74	2	2	0	0	0	0	0	0	730000	NF	NF	NF	730000
sp|Q5KU26|COL12_HUMAN	COLEC12	Collectin-12 OS=Homo sapiens GN=COLEC12 PE=1 SV=3	81.46	0	0	0	0	2	2	0	0	NF	NF	3100000	NF	3100000
sp|Q96IJ6|GMPPA_HUMAN	GMPPA	Mannose-1-phosphate guanyltransferase alpha OS=Homo sapiens GN=GMPPA PE=1 SV=1	46.26	0	0	0	0	2	2	0	0	NF	NF	920000	NF	920000
sp|P50748|KNTC1_HUMAN	KNTC1	Kinetochore-associated protein 1 OS=Homo sapiens GN=KNTC1 PE=1 SV=1	250.59	0	0	0	0	2	2	0	0	NF	NF	670000	NF	670000
sp|Q15293|RCN1_HUMAN	RCN1	Reticulocalbin-1 OS=Homo sapiens GN=RCN1 PE=1 SV=1	38.87	0	0	2	2	0	0	0	0	NF	1500000	NF	NF	1500000
sp|P41240|CSK_HUMAN	CSK	Tyrosine-protein kinase CSK OS=Homo sapiens GN=CSK PE=1 SV=1	50.67	0	0	0	0	0	0	2	2	NF	NF	NF	1600000	1600000
sp|Q9HCP0|KC1G1_HUMAN	CSNK1G1	Casein kinase I isoform gamma-1 OS=Homo sapiens GN=CSNK1G1 PE=1 SV=1	48.48	2	2	0	0	0	0	0	0	2200000	NF	NF	NF	2200000
sp|Q96KN1|FA84B_HUMAN	FAM84B	Protein FAM84B OS=Homo sapiens GN=FAM84B PE=1 SV=1	34.45	2	2	0	0	0	0	0	0	1200000	NF	NF	NF	1200000
sp|P15927|RFA2_HUMAN	RPA2	Replication protein A 32 kDa subunit OS=Homo sapiens GN=RPA2 PE=1 SV=1	29.23	0	0	0	0	2	2	0	0	NF	NF	3500000	NF	3500000
sp|Q7Z402|TMC7_HUMAN	TMC7	Transmembrane channel-like protein 7 OS=Homo sapiens GN=TMC7 PE=1 SV=1	83.45	2	2	0	0	0	0	0	0	1900000	NF	NF	NF	1900000
sp|Q9Y2P8|RCL1_HUMAN	RCL1	RNA 3'-terminal phosphate cyclase-like protein OS=Homo sapiens GN=RCL1 PE=1 SV=3	40.82	0	0	0	0	0	0	2	2	NF	NF	NF	720000	720000
sp|Q96I59|SYNM_HUMAN	NARS2	Probable asparagine--tRNA ligase, mitochondrial OS=Homo sapiens GN=NARS2 PE=1 SV=3	54.06	0	0	0	0	0	0	2	2	NF	NF	NF	2000000	2000000
sp|P11310|ACADM_HUMAN	ACADM	Medium-chain specific acyl-CoA dehydrogenase, mitochondrial OS=Homo sapiens GN=ACADM PE=1 SV=1	46.56	0	0	0	0	0	0	2	2	NF	NF	NF	520000	520000
sp|Q92522|H1X_HUMAN	H1FX	Histone H1x OS=Homo sapiens GN=H1FX PE=1 SV=1	22.47	0	0	0	0	2	2	0	0	NF	NF	690000	NF	690000
sp|P33908|MA1A1_HUMAN	MAN1A1	Mannosyl-oligosaccharide 1,2-alpha-mannosidase IA OS=Homo sapiens GN=MAN1A1 PE=1 SV=3	72.92	0	0	0	0	0	0	2	2	NF	NF	NF	3200000	3200000
sp|Q15582|BGH3_HUMAN	TGFBI	Transforming growth factor-beta-induced protein ig-h3 OS=Homo sapiens GN=TGFBI PE=1 SV=1	74.63	0	0	0	0	0	0	2	2	NF	NF	NF	1200000	1200000
sp|Q13492|PICAL_HUMAN	PICALM	Phosphatidylinositol-binding clathrin assembly protein OS=Homo sapiens GN=PICALM PE=1 SV=2	70.71	0	0	2	2	0	0	0	0	NF	2900000	NF	NF	2900000
sp|P04080|CYTB_HUMAN	CSTB	Cystatin-B OS=Homo sapiens GN=CSTB PE=1 SV=2	11.13	0	0	2	2	0	0	0	0	NF	590000	NF	NF	590000
sp|P09417|DHPR_HUMAN	QDPR	Dihydropteridine reductase OS=Homo sapiens GN=QDPR PE=1 SV=2	25.77	0	0	0	0	2	2	0	0	NF	NF	1400000	NF	1400000
sp|O15305|PMM2_HUMAN	PMM2	Phosphomannomutase 2 OS=Homo sapiens GN=PMM2 PE=1 SV=1	28.06	0	0	0	0	0	0	2	2	NF	NF	NF	3800000	3800000
sp|P23468|PTPRD_HUMAN	PTPRD	Receptor-type tyrosine-protein phosphatase delta OS=Homo sapiens GN=PTPRD PE=1 SV=2	214.62	2	2	0	0	0	0	0	0	840000	NF	NF	NF	840000
sp|P37173|TGFR2_HUMAN	TGFBR2	TGF-beta receptor type-2 OS=Homo sapiens GN=TGFBR2 PE=1 SV=2	64.53	2	2	0	0	0	0	0	0	970000	NF	NF	NF	970000
sp|Q15102|PA1B3_HUMAN	PAFAH1B3	Platelet-activating factor acetylhydrolase IB subunit gamma OS=Homo sapiens GN=PAFAH1B3 PE=1 SV=1	25.72	0	0	0	0	2	2	0	0	NF	NF	7100000	NF	7100000
sp|P42345|MTOR_HUMAN	MTOR	Serine/threonine-protein kinase mTOR OS=Homo sapiens GN=MTOR PE=1 SV=1	288.71	0	0	0	0	0	0	2	2	NF	NF	NF	1400000	1400000
sp|O94919|ENDD1_HUMAN	ENDOD1	Endonuclease domain-containing 1 protein OS=Homo sapiens GN=ENDOD1 PE=1 SV=2	54.98	0	0	2	2	0	0	0	0	NF	560000	NF	NF	560000
sp|Q8IUR7|ARMC8_HUMAN	ARMC8	Armadillo repeat-containing protein 8 OS=Homo sapiens GN=ARMC8 PE=1 SV=2	75.46	0	0	0	0	0	0	2	2	NF	NF	NF	1200000	1200000
sp|O94822|LTN1_HUMAN	LTN1	E3 ubiquitin-protein ligase listerin OS=Homo sapiens GN=LTN1 PE=1 SV=6	200.42	0	0	0	0	0	0	2	2	NF	NF	NF	2000000	2000000
sp|Q9BQA1|MEP50_HUMAN	WDR77	Methylosome protein 50 OS=Homo sapiens GN=WDR77 PE=1 SV=1	36.7	0	0	0	0	0	0	2	2	NF	NF	NF	1400000	1400000
sp|Q9UI10|EI2BD_HUMAN	EIF2B4	Translation initiation factor eIF-2B subunit delta OS=Homo sapiens GN=EIF2B4 PE=1 SV=2	57.52	0	0	0	0	0	0	2	2	NF	NF	NF	1400000	1400000
sp|P04180|LCAT_HUMAN	LCAT	Phosphatidylcholine-sterol acyltransferase OS=Homo sapiens GN=LCAT PE=1 SV=1	49.55	0	0	0	0	2	2	0	0	NF	NF	1900000	NF	1900000
sp|Q86TU7|SETD3_HUMAN	SETD3	Histone-lysine N-methyltransferase setd3 OS=Homo sapiens GN=SETD3 PE=1 SV=1	67.22	0	0	0	0	0	0	2	2	NF	NF	NF	1200000	1200000
sp|Q9NR09|BIRC6_HUMAN	BIRC6	Baculoviral IAP repeat-containing protein 6 OS=Homo sapiens GN=BIRC6 PE=1 SV=2	529.92	0	0	0	0	0	0	2	2	NF	NF	NF	2500000	2500000
sp|Q15025|TNIP1_HUMAN	TNIP1	TNFAIP3-interacting protein 1 OS=Homo sapiens GN=TNIP1 PE=1 SV=2	71.82	2	2	0	0	0	0	0	0	1000000	NF	NF	NF	1000000
sp|O60518|RNBP6_HUMAN	RANBP6	Ran-binding protein 6 OS=Homo sapiens GN=RANBP6 PE=1 SV=2	124.63	0	0	0	0	0	0	2	2	NF	NF	NF	1200000	1200000
sp|Q6PGP7|TTC37_HUMAN	TTC37	Tetratricopeptide repeat protein 37 OS=Homo sapiens GN=TTC37 PE=1 SV=1	175.37	0	0	0	0	2	2	0	0	NF	NF	700000	NF	700000
sp|P55786|PSA_HUMAN	NPEPPS	Puromycin-sensitive aminopeptidase OS=Homo sapiens GN=NPEPPS PE=1 SV=2	103.21	0	0	0	0	0	0	2	2	NF	NF	NF	1000000	1000000
sp|P48729|KC1A_HUMAN	CSNK1A1	Casein kinase I isoform alpha OS=Homo sapiens GN=CSNK1A1 PE=1 SV=2	38.89	0	0	0	0	0	0	2	2	NF	NF	NF	830000	830000
sp|O15294|OGT1_HUMAN	OGT	UDP-N-acetylglucosamine--peptide N-acetylglucosaminyltransferase 110 kDa subunit OS=Homo sapiens GN=OGT PE=1 SV=3	116.85	0	0	0	0	0	0	2	2	NF	NF	NF	1100000	1100000
sp|Q9UNH7|SNX6_HUMAN	SNX6	Sorting nexin-6 OS=Homo sapiens GN=SNX6 PE=1 SV=1	46.62	0	0	0	0	0	0	2	2	NF	NF	NF	1100000	1100000
sp|Q9BQ52|RNZ2_HUMAN	ELAC2	Zinc phosphodiesterase ELAC protein 2 OS=Homo sapiens GN=ELAC2 PE=1 SV=2	92.16	0	0	0	0	0	0	2	2	NF	NF	NF	1900000	1900000
sp|Q07866|KLC1_HUMAN	KLC1	Kinesin light chain 1 OS=Homo sapiens GN=KLC1 PE=1 SV=2	65.27	0	0	0	0	0	0	2	2	NF	NF	NF	2600000	2600000
sp|Q9UNQ0|ABCG2_HUMAN	ABCG2	ATP-binding cassette sub-family G member 2 OS=Homo sapiens GN=ABCG2 PE=1 SV=3	72.27	2	2	0	0	0	0	0	0	1100000	NF	NF	NF	1100000
sp|P28340|DPOD1_HUMAN	POLD1	DNA polymerase delta catalytic subunit OS=Homo sapiens GN=POLD1 PE=1 SV=2	123.55	0	0	0	0	0	0	2	2	NF	NF	NF	580000	580000
sp|Q13177|PAK2_HUMAN	PAK2	Serine/threonine-protein kinase PAK 2 OS=Homo sapiens GN=PAK2 PE=1 SV=3	58.01	0	0	0	0	0	0	2	2	NF	NF	NF	1300000	1300000
sp|Q13895|BYST_HUMAN	BYSL	Bystin OS=Homo sapiens GN=BYSL PE=1 SV=3	49.57	0	0	0	0	0	0	2	2	NF	NF	NF	830000	830000
sp|P22694|KAPCB_HUMAN	PRKACB	cAMP-dependent protein kinase catalytic subunit beta OS=Homo sapiens GN=PRKACB PE=1 SV=2	40.6	0	0	0	0	0	0	2	2	NF	NF	NF	2600000	2600000
sp|O14617|AP3D1_HUMAN	AP3D1	AP-3 complex subunit delta-1 OS=Homo sapiens GN=AP3D1 PE=1 SV=1	130.08	0	0	0	0	0	0	2	2	NF	NF	NF	960000	960000
sp|Q07955|SRSF1_HUMAN	SRSF1	Serine/arginine-rich splicing factor 1 OS=Homo sapiens GN=SRSF1 PE=1 SV=2	27.73	0	0	0	0	0	0	2	2	NF	NF	NF	820000	820000
sp|O43286|B4GT5_HUMAN	B4GALT5	Beta-1,4-galactosyltransferase 5 OS=Homo sapiens GN=B4GALT5 PE=2 SV=1	45.09	0	0	2	2	0	0	0	0	NF	930000	NF	NF	930000
sp|O75691|UTP20_HUMAN	UTP20	Small subunit processome component 20 homolog OS=Homo sapiens GN=UTP20 PE=1 SV=3	318.18	0	0	0	0	0	0	2	2	NF	NF	NF	1400000	1400000
sp|Q9UQB3|CTND2_HUMAN	CTNND2	Catenin delta-2 OS=Homo sapiens GN=CTNND2 PE=1 SV=3	132.57	2	2	0	0	0	0	0	0	2100000	NF	NF	NF	2100000
sp|Q8NI35|INADL_HUMAN	PATJ	InaD-like protein OS=Homo sapiens GN=PATJ PE=1 SV=3	196.25	2	2	0	0	0	0	0	0	490000	NF	NF	NF	490000
sp|Q9H5Q4|TFB2M_HUMAN	TFB2M	Dimethyladenosine transferase 2, mitochondrial OS=Homo sapiens GN=TFB2M PE=1 SV=1	45.32	0	0	0	0	0	0	2	2	NF	NF	NF	2200000	2200000
sp|Q8N201|INT1_HUMAN	INTS1	Integrator complex subunit 1 OS=Homo sapiens GN=INTS1 PE=1 SV=2	244.14	0	0	0	0	0	0	2	2	NF	NF	NF	580000	580000
sp|Q96L58|B3GT6_HUMAN	B3GALT6	Beta-1,3-galactosyltransferase 6 OS=Homo sapiens GN=B3GALT6 PE=1 SV=2	37.11	0	0	0	0	0	0	2	2	NF	NF	NF	630000	630000
sp|O76050|NEUL1_HUMAN	NEURL1	E3 ubiquitin-protein ligase NEURL1 OS=Homo sapiens GN=NEURL1 PE=2 SV=1	61.82	0	0	2	2	0	0	0	0	NF	970000	NF	NF	970000
sp|P31948|STIP1_HUMAN	STIP1	Stress-induced-phosphoprotein 1 OS=Homo sapiens GN=STIP1 PE=1 SV=1	62.6	0	0	2	2	0	0	0	0	NF	1100000	NF	NF	1100000
sp|P00492|HPRT_HUMAN	HPRT1	Hypoxanthine-guanine phosphoribosyltransferase OS=Homo sapiens GN=HPRT1 PE=1 SV=2	24.56	0	0	2	2	0	0	0	0	NF	770000	NF	NF	770000
sp|P78381|S35A2_HUMAN	SLC35A2	UDP-galactose translocator OS=Homo sapiens GN=SLC35A2 PE=1 SV=1	41.28	0	0	2	2	0	0	0	0	NF	1200000	NF	NF	1200000
sp|Q04760|LGUL_HUMAN	GLO1	Lactoylglutathione lyase OS=Homo sapiens GN=GLO1 PE=1 SV=4	20.76	0	0	0	0	2	2	0	0	NF	NF	1100000	NF	1100000
sp|Q6P1M3|L2GL2_HUMAN	LLGL2	Lethal(2) giant larvae protein homolog 2 OS=Homo sapiens GN=LLGL2 PE=1 SV=2	113.38	2	2	0	0	0	0	0	0	610000	NF	NF	NF	610000
sp|Q86X52|CHSS1_HUMAN	CHSY1	Chondroitin sulfate synthase 1 OS=Homo sapiens GN=CHSY1 PE=1 SV=3	91.73	0	0	0	0	0	0	2	2	NF	NF	NF	1100000	1100000
tr|Q4QQP8|Q4QQP8_HUMAN	PTGFRN	PTGFRN protein (Fragment) OS=Homo sapiens GN=PTGFRN PE=2 SV=1	88.22	1	9	1	9	1	4	1	3	94000000	92000000	4100000	2400000	2400000
sp|O15551|CLD3_HUMAN	CLDN3	Claudin-3 OS=Homo sapiens GN=CLDN3 PE=1 SV=1	23.3	1	5	1	7	1	3	1	3	2700000	8100000	1600000	1700000	1600000
sp|Q9BX84|TRPM6_HUMAN	TRPM6	Transient receptor potential cation channel subfamily M member 6 OS=Homo sapiens GN=TRPM6 PE=1 SV=2	231.56	0	0	1	3	1	3	1	3	NF	1200000	4100000	7400000	1200000
tr|A0A1W2PP33|A0A1W2PP33_HUMAN	UMAD1	UBAP1-MVB12-associated (UMA)-domain-containing protein 1 OS=Homo sapiens GN=UMAD1 PE=4 SV=1	8.96	1	4	1	3	0	0	0	0	3500000	4000000	NF	NF	3500000
sp|Q8IZU9|KIRR3_HUMAN	KIRREL3	Kin of IRRE-like protein 3 OS=Homo sapiens GN=KIRREL3 PE=1 SV=1	85.2	1	7	0	0	0	0	0	0	240000000	NF	NF	NF	240000000
sp|Q9NUN5|LMBD1_HUMAN	LMBRD1	Probable lysosomal cobalamin transporter OS=Homo sapiens GN=LMBRD1 PE=1 SV=1	61.35	1	1	1	1	1	3	1	1	780000	1200000	1600000	1600000	780000
tr|A0A024R6R1|A0A024R6R1_HUMAN	SHCBP1	SHC SH2-domain binding protein 1, isoform CRA_a OS=Homo sapiens GN=SHCBP1 PE=4 SV=1	75.61	1	3	1	3	0	0	0	0	2400000	1400000	NF	NF	1400000
sp|P62854|RS26_HUMAN	RPS26	40S ribosomal protein S26 OS=Homo sapiens GN=RPS26 PE=1 SV=3	13.01	0	0	0	0	1	3	1	3	NF	NF	5900000	11000000	5900000
sp|P02647|APOA1_HUMAN	APOA1	Apolipoprotein A-I OS=Homo sapiens GN=APOA1 PE=1 SV=1	30.76	0	0	0	0	1	3	1	3	NF	NF	2100000	4600000	2100000
tr|E9PB77|E9PB77_HUMAN	ITGA2	Integrin alpha-2 OS=Homo sapiens GN=ITGA2 PE=1 SV=1	69.42	1	2	1	3	0	0	0	0	4400000	5600000	NF	NF	4400000
sp|Q14568|HS902_HUMAN	HSP90AA2P	Heat shock protein HSP 90-alpha A2 OS=Homo sapiens GN=HSP90AA2P PE=1 SV=2	39.34	1	1	1	1	1	2	1	1	400000	260000	2100000	700000	260000
sp|O75923|DYSF_HUMAN	DYSF	Dysferlin OS=Homo sapiens GN=DYSF PE=1 SV=1	237.14	0	0	1	1	1	2	1	2	NF	1100000	610000	580000	580000
sp|Q9NY26|S39A1_HUMAN	SLC39A1	Zinc transporter ZIP1 OS=Homo sapiens GN=SLC39A1 PE=1 SV=1	34.23	1	1	1	1	1	1	1	2	750000	630000	1300000	1600000	630000
sp|Q9NXC5|MIO_HUMAN	MIOS	GATOR complex protein MIOS OS=Homo sapiens GN=MIOS PE=1 SV=2	98.52	1	1	1	2	1	2	0	0	200000	550000	530000	NF	200000
sp|P48060|GLIP1_HUMAN	GLIPR1	Glioma pathogenesis-related protein 1 OS=Homo sapiens GN=GLIPR1 PE=1 SV=3	30.35	1	2	1	2	0	0	0	0	570000	520000	NF	NF	520000
sp|Q13126|MTAP_HUMAN	MTAP	S-methyl-5'-thioadenosine phosphorylase OS=Homo sapiens GN=MTAP PE=1 SV=2	31.22	0	0	0	0	1	2	1	2	NF	NF	680000	550000	550000
tr|D3DPU2|D3DPU2_HUMAN	CAP1	Adenylyl cyclase-associated protein OS=Homo sapiens GN=CAP1 PE=2 SV=1	51.64	1	2	1	1	0	0	1	1	460000	230000	NF	730000	230000
sp|Q00526|CDK3_HUMAN	CDK3	Cyclin-dependent kinase 3 OS=Homo sapiens GN=CDK3 PE=1 SV=1	35.02	0	0	0	0	1	2	1	2	NF	NF	880000	690000	690000
sp|O15143|ARC1B_HUMAN	ARPC1B	Actin-related protein 2/3 complex subunit 1B OS=Homo sapiens GN=ARPC1B PE=1 SV=3	40.92	1	1	1	1	1	1	1	1	340000	420000	550000	620000	340000
sp|Q6PIW4|FIGL1_HUMAN	FIGNL1	Fidgetin-like protein 1 OS=Homo sapiens GN=FIGNL1 PE=1 SV=2	74.03	1	1	1	1	1	1	1	1	5100000	5500000	750000	1100000	750000
sp|P35030|TRY3_HUMAN	PRSS3	Trypsin-3 OS=Homo sapiens GN=PRSS3 PE=1 SV=2	32.51	1	1	1	1	1	1	1	1	610000	750000	880000	1100000	610000
sp|P09467|F16P1_HUMAN	FBP1	Fructose-1,6-bisphosphatase 1 OS=Homo sapiens GN=FBP1 PE=1 SV=5	36.82	0	0	0	0	1	2	1	2	NF	NF	1100000	2600000	1100000
sp|P13224|GP1BB_HUMAN	GP1BB	Platelet glycoprotein Ib beta chain OS=Homo sapiens GN=GP1BB PE=1 SV=1	21.7	1	1	1	3	0	0	0	0	290000	1500000	NF	NF	290000
tr|B5LY71|B5LY71_HUMAN	UMPS	Uridine monophosphate synthetase isoform I OS=Homo sapiens GN=UMPS PE=2 SV=1	52.24	0	0	0	0	1	2	1	1	NF	NF	450000	380000	380000
sp|O14579|COPE_HUMAN	COPE	Coatomer subunit epsilon OS=Homo sapiens GN=COPE PE=1 SV=3	34.46	0	0	0	0	1	3	0	0	NF	NF	850000	NF	850000
tr|A0A1W2PP10|A0A1W2PP10_HUMAN	VPS35	Vacuolar protein sorting-associated protein 35 OS=Homo sapiens GN=VPS35 PE=4 SV=1	5.36	0	0	0	0	1	2	1	1	NF	NF	1000000	380000	380000
sp|Q9NV92|NFIP2_HUMAN	NDFIP2	NEDD4 family-interacting protein 2 OS=Homo sapiens GN=NDFIP2 PE=1 SV=2	36.37	1	1	0	0	1	1	1	1	1600000	NF	660000	820000	660000
sp|P35244|RFA3_HUMAN	RPA3	Replication protein A 14 kDa subunit OS=Homo sapiens GN=RPA3 PE=1 SV=1	13.56	0	0	0	0	1	2	1	1	NF	NF	430000	170000	170000
sp|P05386|RLA1_HUMAN	RPLP1	60S acidic ribosomal protein P1 OS=Homo sapiens GN=RPLP1 PE=1 SV=1	11.51	0	0	0	0	1	1	1	2	NF	NF	900000	1900000	900000
sp|P47914|RL29_HUMAN	RPL29	60S ribosomal protein L29 OS=Homo sapiens GN=RPL29 PE=1 SV=2	17.74	0	0	1	1	1	1	1	1	NF	580000	6900000	10000000	580000
sp|Q04941|PLP2_HUMAN	PLP2	Proteolipid protein 2 OS=Homo sapiens GN=PLP2 PE=1 SV=1	16.68	1	1	0	0	1	1	1	1	17000000	NF	5300000	5500000	5300000
sp|O95070|YIF1A_HUMAN	YIF1A	Protein YIF1A OS=Homo sapiens GN=YIF1A PE=1 SV=2	31.99	0	0	1	1	1	1	1	1	NF	500000	480000	1000000	480000
sp|Q14103|HNRPD_HUMAN	HNRNPD	Heterogeneous nuclear ribonucleoprotein D0 OS=Homo sapiens GN=HNRNPD PE=1 SV=1	38.41	0	0	0	0	1	1	1	2	NF	NF	1500000	970000	970000
tr|A0A024RBS1|A0A024RBS1_HUMAN	GCN1L1	GCN1 general control of amino-acid synthesis 1-like 1 (Yeast), isoform CRA_b OS=Homo sapiens GN=GCN1L1 PE=4 SV=1	266.71	0	0	0	0	1	1	1	2	NF	NF	770000	1800000	770000
tr|A0A024R233|A0A024R233_HUMAN	TJP2	Tight junction protein 2 (Zona occludens 2), isoform CRA_a OS=Homo sapiens GN=TJP2 PE=4 SV=1	133.89	1	2	1	1	0	0	0	0	2200000	1200000	NF	NF	1200000
sp|P01591|IGJ_HUMAN	JCHAIN	Immunoglobulin J chain OS=Homo sapiens GN=JCHAIN PE=1 SV=4	18.09	0	0	1	1	1	1	1	1	NF	760000	570000	290000	290000
sp|Q2KHR2|RFX7_HUMAN	RFX7	DNA-binding protein RFX7 OS=Homo sapiens GN=RFX7 PE=1 SV=1	146.8	0	0	1	2	0	0	1	1	NF	940000	NF	340000	340000
sp|Q9H8M2|BRD9_HUMAN	BRD9	Bromodomain-containing protein 9 OS=Homo sapiens GN=BRD9 PE=1 SV=2	66.96	1	1	1	1	0	0	1	1	5000000	9500000	NF	150000000	5000000
sp|P42685|FRK_HUMAN	FRK	Tyrosine-protein kinase FRK OS=Homo sapiens GN=FRK PE=1 SV=1	58.22	0	0	1	2	1	1	0	0	NF	11000000	1800000	NF	1800000
sp|O75886|STAM2_HUMAN	STAM2	Signal transducing adapter molecule 2 OS=Homo sapiens GN=STAM2 PE=1 SV=1	58.13	1	2	1	1	0	0	0	0	3600000	1200000	NF	NF	1200000
sp|Q96AG4|LRC59_HUMAN	LRRC59	Leucine-rich repeat-containing protein 59 OS=Homo sapiens GN=LRRC59 PE=1 SV=1	34.91	0	0	1	3	0	0	0	0	NF	1600000	NF	NF	1600000
tr|A0A0C4DFT3|A0A0C4DFT3_HUMAN	DLG1	Disks large homolog 1 OS=Homo sapiens GN=DLG1 PE=1 SV=1	99.75	1	1	1	1	0	0	0	0	2300000	1300000	NF	NF	1300000
sp|Q9H2A2|AL8A1_HUMAN	ALDH8A1	Aldehyde dehydrogenase family 8 member A1 OS=Homo sapiens GN=ALDH8A1 PE=1 SV=1	53.37	0	0	0	0	1	1	1	1	NF	NF	160000	440000	160000
sp|P26599|PTBP1_HUMAN	PTBP1	Polypyrimidine tract-binding protein 1 OS=Homo sapiens GN=PTBP1 PE=1 SV=1	57.19	0	0	0	0	1	1	1	1	NF	NF	160000	280000	160000
sp|O60784|TOM1_HUMAN	TOM1	Target of Myb protein 1 OS=Homo sapiens GN=TOM1 PE=1 SV=2	53.78	1	1	1	1	0	0	0	0	380000	300000	NF	NF	300000
sp|P62263|RS14_HUMAN	RPS14	40S ribosomal protein S14 OS=Homo sapiens GN=RPS14 PE=1 SV=3	16.26	0	0	0	0	1	1	1	1	NF	NF	650000	680000	650000
tr|H3BLW5|H3BLW5_HUMAN	L1CAM	Neural cell adhesion molecule L1 (Fragment) OS=Homo sapiens GN=L1CAM PE=1 SV=1	16.71	1	1	1	1	0	0	0	0	1200000	1400000	NF	NF	1200000
sp|Q16643|DREB_HUMAN	DBN1	Drebrin OS=Homo sapiens GN=DBN1 PE=1 SV=4	71.39	0	0	0	0	1	1	1	1	NF	NF	650000	370000	370000
tr|Q5W0G0|Q5W0G0_HUMAN	KIRREL	Kin of IRRE-like protein 1 OS=Homo sapiens GN=KIRREL PE=1 SV=1	63.06	1	2	0	0	0	0	0	0	170000	NF	NF	NF	170000
sp|Q13765|NACA_HUMAN	NACA	Nascent polypeptide-associated complex subunit alpha OS=Homo sapiens GN=NACA PE=1 SV=1	23.37	0	0	0	0	1	1	1	1	NF	NF	520000	490000	490000
sp|P22059|OSBP1_HUMAN	OSBP	Oxysterol-binding protein 1 OS=Homo sapiens GN=OSBP PE=1 SV=1	89.36	1	1	1	1	0	0	0	0	320000	310000	NF	NF	310000
tr|A4D2P0|A4D2P0_HUMAN	RAC1	Ras-related C3 botulinum toxin substrate 1 (Rho family, small GTP binding protein Rac1) OS=Homo sapiens GN=RAC1 PE=2 SV=1	23.45	1	1	1	1	0	0	0	0	1300000	1700000	NF	NF	1300000
sp|P11169|GTR3_HUMAN	SLC2A3	Solute carrier family 2, facilitated glucose transporter member 3 OS=Homo sapiens GN=SLC2A3 PE=1 SV=1	53.89	1	1	1	1	0	0	0	0	1300000	520000	NF	NF	520000
sp|Q5SRE5|NU188_HUMAN	NUP188	Nucleoporin NUP188 homolog OS=Homo sapiens GN=NUP188 PE=1 SV=1	195.92	0	0	0	0	1	1	1	1	NF	NF	810000	970000	810000
sp|Q7L5D6|GET4_HUMAN	GET4	Golgi to ER traffic protein 4 homolog OS=Homo sapiens GN=GET4 PE=1 SV=1	36.48	0	0	0	0	0	0	1	2	NF	NF	NF	390000	390000
sp|A8MQ03|CRTP1_HUMAN	CYSRT1	Cysteine-rich tail protein 1 OS=Homo sapiens GN=CYSRT1 PE=1 SV=1	15.3	1	1	1	1	0	0	0	0	960000	1100000	NF	NF	960000
sp|P18074|ERCC2_HUMAN	ERCC2	TFIIH basal transcription factor complex helicase XPD subunit OS=Homo sapiens GN=ERCC2 PE=1 SV=1	86.85	0	0	0	0	1	1	1	1	NF	NF	150000	140000	140000
sp|Q8TBX8|PI42C_HUMAN	PIP4K2C	Phosphatidylinositol 5-phosphate 4-kinase type-2 gamma OS=Homo sapiens GN=PIP4K2C PE=1 SV=3	47.27	0	0	0	0	1	1	1	1	NF	NF	190000	210000	190000
sp|P35580|MYH10_HUMAN	MYH10	Myosin-10 OS=Homo sapiens GN=MYH10 PE=1 SV=3	228.86	0	0	0	0	1	1	1	1	NF	NF	1700000	4000000	1700000
sp|P35080|PROF2_HUMAN	PFN2	Profilin-2 OS=Homo sapiens GN=PFN2 PE=1 SV=3	15.04	0	0	0	0	1	1	1	1	NF	NF	700000	800000	700000
sp|P30043|BLVRB_HUMAN	BLVRB	Flavin reductase (NADPH) OS=Homo sapiens GN=BLVRB PE=1 SV=3	22.11	0	0	0	0	1	1	1	1	NF	NF	250000	870000	250000
tr|Q5T6U8|Q5T6U8_HUMAN	HMGA1	High mobility group AT-hook 1 OS=Homo sapiens GN=HMGA1 PE=2 SV=1	10.67	0	0	0	0	1	1	1	1	NF	NF	4300000	2300000	2300000
sp|Q9BVK6|TMED9_HUMAN	TMED9	Transmembrane emp24 domain-containing protein 9 OS=Homo sapiens GN=TMED9 PE=1 SV=2	27.26	1	1	1	1	0	0	0	0	1200000	2500000	NF	NF	1200000
tr|Q14222|Q14222_HUMAN	EEF1A	EEF1A protein (Fragment) OS=Homo sapiens GN=EEF1A PE=2 SV=1	24.18	1	1	0	0	1	1	0	0	110000	NF	200000	NF	110000
tr|I3L213|I3L213_HUMAN	PHKB	Phosphorylase b kinase regulatory subunit beta (Fragment) OS=Homo sapiens GN=PHKB PE=1 SV=1	23.52	0	0	0	0	0	0	1	2	NF	NF	NF	680000	680000
sp|O43852|CALU_HUMAN	CALU	Calumenin OS=Homo sapiens GN=CALU PE=1 SV=2	37.08	0	0	1	2	0	0	0	0	NF	1400000	NF	NF	1400000
sp|P62306|RUXF_HUMAN	SNRPF	Small nuclear ribonucleoprotein F OS=Homo sapiens GN=SNRPF PE=1 SV=1	9.72	0	0	0	0	1	1	1	1	NF	NF	1300000	1600000	1300000
sp|P43003|EAA1_HUMAN	SLC1A3	Excitatory amino acid transporter 1 OS=Homo sapiens GN=SLC1A3 PE=1 SV=1	59.53	1	1	1	1	0	0	0	0	270000	250000	NF	NF	250000
sp|O14907|TX1B3_HUMAN	TAX1BP3	Tax1-binding protein 3 OS=Homo sapiens GN=TAX1BP3 PE=1 SV=2	13.73	1	1	1	1	0	0	0	0	350000	470000	NF	NF	350000
tr|R4GN18|R4GN18_HUMAN	CD46	Membrane cofactor protein (Fragment) OS=Homo sapiens GN=CD46 PE=1 SV=1	8.5	1	1	1	1	0	0	0	0	8100000	7800000	NF	NF	7800000
sp|Q13151|ROA0_HUMAN	HNRNPA0	Heterogeneous nuclear ribonucleoprotein A0 OS=Homo sapiens GN=HNRNPA0 PE=1 SV=1	30.82	0	0	0	0	0	0	1	2	NF	NF	NF	350000	350000
sp|Q8IXU6|S35F2_HUMAN	SLC35F2	Solute carrier family 35 member F2 OS=Homo sapiens GN=SLC35F2 PE=1 SV=1	41.18	1	1	1	1	0	0	0	0	1200000	1300000	NF	NF	1200000
sp|P07478|TRY2_HUMAN	PRSS2	Trypsin-2 OS=Homo sapiens GN=PRSS2 PE=1 SV=1	26.47	0	0	0	0	1	2	0	0	NF	NF	14000000	NF	14000000
tr|A0A024R414|A0A024R414_HUMAN	CTDSP1	CTD (Carboxy-terminal domain, RNA polymerase II, polypeptide A) small phosphatase 1, isoform CRA_b (Fragment) OS=Homo sapiens GN=CTDSP1 PE=4 SV=1	28.6	1	1	1	1	0	0	0	0	320000	380000	NF	NF	320000
sp|P02792|FRIL_HUMAN	FTL	Ferritin light chain OS=Homo sapiens GN=FTL PE=1 SV=2	20.01	0	0	0	0	1	1	1	1	NF	NF	320000	250000	250000
sp|Q00266|METK1_HUMAN	MAT1A	S-adenosylmethionine synthase isoform type-1 OS=Homo sapiens GN=MAT1A PE=1 SV=2	43.62	0	0	0	0	1	1	1	1	NF	NF	740000	1000000	740000
tr|Q59FD7|Q59FD7_HUMAN		Arrestin domain containing 1 variant (Fragment) OS=Homo sapiens PE=2 SV=1	34.56	1	1	1	1	0	0	0	0	25000000	29000000	NF	NF	25000000
tr|A8K5C2|A8K5C2_HUMAN		cDNA FLJ75055 OS=Homo sapiens PE=2 SV=1	51.04	1	1	1	1	0	0	0	0	630000	700000	NF	NF	630000
sp|Q9Y3E0|GOT1B_HUMAN	GOLT1B	Vesicle transport protein GOT1B OS=Homo sapiens GN=GOLT1B PE=1 SV=1	15.42	1	1	1	1	0	0	0	0	380000	790000	NF	NF	380000
sp|Q8NHG8|ZNRF2_HUMAN	ZNRF2	E3 ubiquitin-protein ligase ZNRF2 OS=Homo sapiens GN=ZNRF2 PE=1 SV=1	24.1	1	1	1	1	0	0	0	0	580000	710000	NF	NF	580000
sp|P55854|SUMO3_HUMAN	SUMO3	Small ubiquitin-related modifier 3 OS=Homo sapiens GN=SUMO3 PE=1 SV=2	11.63	1	1	1	1	0	0	0	0	1200000	1200000	NF	NF	1200000
tr|F4NBQ6|F4NBQ6_HUMAN	HLA-B	MHC class I antigen (Fragment) OS=Homo sapiens GN=HLA-B PE=3 SV=1	38.11	0	0	1	1	0	0	1	1	NF	320000	NF	380000	320000
sp|Q13670|PM2PB_HUMAN	PMS2P11	Putative postmeiotic segregation increased 2-like protein 11 OS=Homo sapiens GN=PMS2P11 PE=5 SV=1	28.54	1	1	1	1	0	0	0	0	1300000	1600000	NF	NF	1300000
sp|Q3KQV9|UAP1L_HUMAN	UAP1L1	UDP-N-acetylhexosamine pyrophosphorylase-like protein 1 OS=Homo sapiens GN=UAP1L1 PE=1 SV=2	56.99	0	0	0	0	1	1	1	1	NF	NF	290000	590000	290000
sp|P35558|PCKGC_HUMAN	PCK1	Phosphoenolpyruvate carboxykinase, cytosolic [GTP] OS=Homo sapiens GN=PCK1 PE=1 SV=3	69.15	0	0	0	0	0	0	1	2	NF	NF	NF	1100000	1100000
sp|O95721|SNP29_HUMAN	SNAP29	Synaptosomal-associated protein 29 OS=Homo sapiens GN=SNAP29 PE=1 SV=1	28.95	1	1	1	1	0	0	0	0	550000	400000	NF	NF	400000
tr|A0A0A0MSE9|A0A0A0MSE9_HUMAN	PLEKHB2	Pleckstrin homology domain-containing family B member 2 OS=Homo sapiens GN=PLEKHB2 PE=1 SV=1	26.32	1	1	1	1	0	0	0	0	830000	700000	NF	NF	700000
sp|Q03405|UPAR_HUMAN	PLAUR	Urokinase plasminogen activator surface receptor OS=Homo sapiens GN=PLAUR PE=1 SV=1	36.95	0	0	1	2	0	0	0	0	NF	540000	NF	NF	540000
sp|P21291|CSRP1_HUMAN	CSRP1	Cysteine and glycine-rich protein 1 OS=Homo sapiens GN=CSRP1 PE=1 SV=3	20.55	0	0	0	0	1	1	1	1	NF	NF	640000	960000	640000
sp|Q9UI30|TR112_HUMAN	TRMT112	Multifunctional methyltransferase subunit TRM112-like protein OS=Homo sapiens GN=TRMT112 PE=1 SV=1	14.19	0	0	0	0	1	1	1	1	NF	NF	370000	350000	350000
sp|Q9H1C7|CYTM1_HUMAN	CYSTM1	Cysteine-rich and transmembrane domain-containing protein 1 OS=Homo sapiens GN=CYSTM1 PE=1 SV=1	10.62	1	1	0	0	1	1	0	0	4100000	NF	980000	NF	980000
sp|Q86Y56|DAAF5_HUMAN	DNAAF5	Dynein assembly factor 5, axonemal OS=Homo sapiens GN=DNAAF5 PE=1 SV=4	93.46	0	0	0	0	1	1	1	1	NF	NF	220000	240000	220000
sp|P52434|RPAB3_HUMAN	POLR2H	DNA-directed RNA polymerases I, II, and III subunit RPABC3 OS=Homo sapiens GN=POLR2H PE=1 SV=4	17.13	0	0	0	0	1	1	1	1	NF	NF	770000	1600000	770000
sp|P43246|MSH2_HUMAN	MSH2	DNA mismatch repair protein Msh2 OS=Homo sapiens GN=MSH2 PE=1 SV=1	104.68	0	0	0	0	1	1	1	1	NF	NF	260000	440000	260000
sp|Q9Y613|FHOD1_HUMAN	FHOD1	FH1/FH2 domain-containing protein 1 OS=Homo sapiens GN=FHOD1 PE=1 SV=3	126.47	0	0	0	0	0	0	1	2	NF	NF	NF	390000	390000
sp|P40925|MDHC_HUMAN	MDH1	Malate dehydrogenase, cytoplasmic OS=Homo sapiens GN=MDH1 PE=1 SV=4	36.4	1	1	1	1	0	0	0	0	330000	300000	NF	NF	300000
tr|Q9UEL6|Q9UEL6_HUMAN	MPZL1	Myelin protein zero-like protein 1 (Fragment) OS=Homo sapiens GN=MPZL1 PE=1 SV=1	20.22	1	1	1	1	0	0	0	0	1300000	1200000	NF	NF	1200000
tr|A0A1S6KJP2|A0A1S6KJP2_HUMAN	HLA-C	MHC class I antigen (Fragment) OS=Homo sapiens GN=HLA-C PE=3 SV=1	21.16	1	1	1	1	0	0	0	0	460000	650000	NF	NF	460000
sp|Q14168|MPP2_HUMAN	MPP2	MAGUK p55 subfamily member 2 OS=Homo sapiens GN=MPP2 PE=1 SV=3	64.54	1	1	1	1	0	0	0	0	350000	420000	NF	NF	350000
sp|Q13885|TBB2A_HUMAN	TUBB2A	Tubulin beta-2A chain OS=Homo sapiens GN=TUBB2A PE=1 SV=1	49.87	0	0	0	0	1	1	1	1	NF	NF	950000	1700000	950000
tr|H0YME6|H0YME6_HUMAN	KIF23	Kinesin-like protein KIF23 OS=Homo sapiens GN=KIF23 PE=1 SV=1	42.41	1	1	1	1	0	0	0	0	4600000	4000000	NF	NF	4000000
sp|Q04756|HGFA_HUMAN	HGFAC	Hepatocyte growth factor activator OS=Homo sapiens GN=HGFAC PE=1 SV=1	70.64	0	0	1	1	1	1	0	0	NF	360000	220000	NF	220000
sp|Q14542|S29A2_HUMAN	SLC29A2	Equilibrative nucleoside transporter 2 OS=Homo sapiens GN=SLC29A2 PE=1 SV=3	50.08	1	1	1	1	0	0	0	0	750000	1100000	NF	NF	750000
sp|P13987|CD59_HUMAN	CD59	CD59 glycoprotein OS=Homo sapiens GN=CD59 PE=1 SV=1	14.17	1	1	1	1	0	0	0	0	10000000	14000000	NF	NF	10000000
sp|Q96EE3|SEH1_HUMAN	SEH1L	Nucleoporin SEH1 OS=Homo sapiens GN=SEH1L PE=1 SV=3	39.62	0	0	0	0	1	1	1	1	NF	NF	330000	370000	330000
sp|Q8TB61|S35B2_HUMAN	SLC35B2	Adenosine 3'-phospho 5'-phosphosulfate transporter 1 OS=Homo sapiens GN=SLC35B2 PE=1 SV=1	47.48	0	0	1	1	1	1	0	0	NF	1300000	450000	NF	450000
sp|Q9ULA0|DNPEP_HUMAN	DNPEP	Aspartyl aminopeptidase OS=Homo sapiens GN=DNPEP PE=1 SV=1	52.39	0	0	0	0	1	1	1	1	NF	NF	410000	430000	410000
sp|O94766|B3GA3_HUMAN	B3GAT3	Galactosylgalactosylxylosylprotein 3-beta-glucuronosyltransferase 3 OS=Homo sapiens GN=B3GAT3 PE=1 SV=2	37.1	1	1	1	1	0	0	0	0	380000	750000	NF	NF	380000
sp|Q30201|HFE_HUMAN	HFE	Hereditary hemochromatosis protein OS=Homo sapiens GN=HFE PE=1 SV=1	40.08	1	1	1	1	0	0	0	0	510000	590000	NF	NF	510000
sp|P46783|RS10_HUMAN	RPS10	40S ribosomal protein S10 OS=Homo sapiens GN=RPS10 PE=1 SV=1	18.89	0	0	0	0	1	1	1	1	NF	NF	330000	410000	330000
sp|P25686|DNJB2_HUMAN	DNAJB2	DnaJ homolog subfamily B member 2 OS=Homo sapiens GN=DNAJB2 PE=1 SV=3	35.56	1	1	1	1	0	0	0	0	950000	920000	NF	NF	920000
sp|P08559|ODPA_HUMAN	PDHA1	Pyruvate dehydrogenase E1 component subunit alpha, somatic form, mitochondrial OS=Homo sapiens GN=PDHA1 PE=1 SV=3	43.27	0	0	0	0	1	1	1	1	NF	NF	510000	560000	510000
sp|Q12866|MERTK_HUMAN	MERTK	Tyrosine-protein kinase Mer OS=Homo sapiens GN=MERTK PE=1 SV=2	110.18	1	1	1	1	0	0	0	0	770000	970000	NF	NF	770000
sp|Q15417|CNN3_HUMAN	CNN3	Calponin-3 OS=Homo sapiens GN=CNN3 PE=1 SV=1	36.39	1	1	1	1	0	0	0	0	530000	820000	NF	NF	530000
sp|P48507|GSH0_HUMAN	GCLM	Glutamate--cysteine ligase regulatory subunit OS=Homo sapiens GN=GCLM PE=1 SV=1	30.71	0	0	0	0	1	2	0	0	NF	NF	920000	NF	920000
sp|Q15517|CDSN_HUMAN	CDSN	Corneodesmosin OS=Homo sapiens GN=CDSN PE=1 SV=3	51.49	0	0	0	0	0	0	1	2	NF	NF	NF	1100000	1100000
sp|Q99567|NUP88_HUMAN	NUP88	Nuclear pore complex protein Nup88 OS=Homo sapiens GN=NUP88 PE=1 SV=2	83.49	0	0	0	0	1	1	1	1	NF	NF	630000	790000	630000
sp|Q9UIG8|SO3A1_HUMAN	SLCO3A1	Solute carrier organic anion transporter family member 3A1 OS=Homo sapiens GN=SLCO3A1 PE=1 SV=3	76.5	1	1	1	1	0	0	0	0	2400000	1500000	NF	NF	1500000
tr|H0YH36|H0YH36_HUMAN	SLC3A2	4F2 cell-surface antigen heavy chain (Fragment) OS=Homo sapiens GN=SLC3A2 PE=1 SV=1	2.62	1	1	1	1	0	0	0	0	490000	410000	NF	NF	410000
tr|B7Z653|B7Z653_HUMAN		cDNA FLJ61657, highly similar to Band 4.1-like protein 1 OS=Homo sapiens PE=2 SV=1	89.55	1	1	1	1	0	0	0	0	770000	950000	NF	NF	770000
sp|P54756|EPHA5_HUMAN	EPHA5	Ephrin type-A receptor 5 OS=Homo sapiens GN=EPHA5 PE=1 SV=3	114.73	1	1	1	1	0	0	0	0	730000	580000	NF	NF	580000
sp|P13489|RINI_HUMAN	RNH1	Ribonuclease inhibitor OS=Homo sapiens GN=RNH1 PE=1 SV=2	49.94	1	1	1	1	0	0	0	0	380000	330000	NF	NF	330000
sp|P53582|MAP11_HUMAN	METAP1	Methionine aminopeptidase 1 OS=Homo sapiens GN=METAP1 PE=1 SV=2	43.19	0	0	0	0	1	1	1	1	NF	NF	470000	960000	470000
sp|Q9NYK5|RM39_HUMAN	MRPL39	39S ribosomal protein L39, mitochondrial OS=Homo sapiens GN=MRPL39 PE=1 SV=3	38.69	0	0	0	0	1	1	1	1	NF	NF	180000	210000	180000
sp|Q9GZU7|CTDS1_HUMAN	CTDSP1	Carboxy-terminal domain RNA polymerase II polypeptide A small phosphatase 1 OS=Homo sapiens GN=CTDSP1 PE=1 SV=1	29.18	1	1	1	1	0	0	0	0	550000	700000	NF	NF	550000
sp|P21964|COMT_HUMAN	COMT	Catechol O-methyltransferase OS=Homo sapiens GN=COMT PE=1 SV=2	30.02	0	0	0	0	1	2	0	0	NF	NF	1500000	NF	1500000
sp|Q9Y6M1|IF2B2_HUMAN	IGF2BP2	Insulin-like growth factor 2 mRNA-binding protein 2 OS=Homo sapiens GN=IGF2BP2 PE=1 SV=2	66.08	0	0	0	0	1	1	1	1	NF	NF	840000	1700000	840000
sp|Q6ZMR3|LDH6A_HUMAN	LDHAL6A	L-lactate dehydrogenase A-like 6A OS=Homo sapiens GN=LDHAL6A PE=2 SV=1	36.48	0	0	0	0	1	1	1	1	NF	NF	720000	1600000	720000
sp|Q86UF1|TSN33_HUMAN	TSPAN33	Tetraspanin-33 OS=Homo sapiens GN=TSPAN33 PE=1 SV=1	31.52	0	0	1	2	0	0	0	0	NF	2800000	NF	NF	2800000
sp|P11362|FGFR1_HUMAN	FGFR1	Fibroblast growth factor receptor 1 OS=Homo sapiens GN=FGFR1 PE=1 SV=3	91.81	1	1	1	1	0	0	0	0	270000	260000	NF	NF	260000
sp|O14966|RAB7L_HUMAN	RAB29	Ras-related protein Rab-7L1 OS=Homo sapiens GN=RAB29 PE=1 SV=1	23.14	1	1	1	1	0	0	0	0	430000	570000	NF	NF	430000
sp|Q96BJ3|AIDA_HUMAN	AIDA	Axin interactor, dorsalization-associated protein OS=Homo sapiens GN=AIDA PE=1 SV=1	35	0	0	1	2	0	0	0	0	NF	1100000	NF	NF	1100000
sp|O15554|KCNN4_HUMAN	KCNN4	Intermediate conductance calcium-activated potassium channel protein 4 OS=Homo sapiens GN=KCNN4 PE=1 SV=1	47.66	1	1	1	1	0	0	0	0	500000	730000	NF	NF	500000
sp|Q9BRA2|TXD17_HUMAN	TXNDC17	Thioredoxin domain-containing protein 17 OS=Homo sapiens GN=TXNDC17 PE=1 SV=1	13.93	1	1	1	1	0	0	0	0	210000	210000	NF	NF	210000
sp|Q9NPD3|EXOS4_HUMAN	EXOSC4	Exosome complex component RRP41 OS=Homo sapiens GN=EXOSC4 PE=1 SV=3	26.37	0	0	0	0	1	1	1	1	NF	NF	1400000	1700000	1400000
sp|Q8TEX9|IPO4_HUMAN	IPO4	Importin-4 OS=Homo sapiens GN=IPO4 PE=1 SV=2	118.64	0	0	0	0	1	1	1	1	NF	NF	210000	470000	210000
sp|P43355|MAGA1_HUMAN	MAGEA1	Melanoma-associated antigen 1 OS=Homo sapiens GN=MAGEA1 PE=1 SV=1	34.32	0	0	0	0	1	2	0	0	NF	NF	7100000	NF	7100000
sp|Q9NYQ6|CELR1_HUMAN	CELSR1	Cadherin EGF LAG seven-pass G-type receptor 1 OS=Homo sapiens GN=CELSR1 PE=1 SV=1	329.28	1	1	1	1	0	0	0	0	740000	620000	NF	NF	620000
sp|P16885|PLCG2_HUMAN	PLCG2	1-phosphatidylinositol 4,5-bisphosphate phosphodiesterase gamma-2 OS=Homo sapiens GN=PLCG2 PE=1 SV=4	147.78	0	0	0	0	1	2	0	0	NF	NF	600000	NF	600000
sp|Q9BXJ4|C1QT3_HUMAN	C1QTNF3	Complement C1q tumor necrosis factor-related protein 3 OS=Homo sapiens GN=C1QTNF3 PE=1 SV=1	26.98	0	0	1	1	0	0	1	1	NF	810000	NF	2300000	810000
sp|O60232|SSA27_HUMAN	SSSCA1	Sjoegren syndrome/scleroderma autoantigen 1 OS=Homo sapiens GN=SSSCA1 PE=1 SV=1	21.46	0	0	0	0	0	0	1	2	NF	NF	NF	1900000	1900000
sp|O00743|PPP6_HUMAN	PPP6C	Serine/threonine-protein phosphatase 6 catalytic subunit OS=Homo sapiens GN=PPP6C PE=1 SV=1	35.12	0	0	0	0	1	2	0	0	NF	NF	1200000	NF	1200000
sp|Q9P287|BCCIP_HUMAN	BCCIP	BRCA2 and CDKN1A-interacting protein OS=Homo sapiens GN=BCCIP PE=1 SV=1	35.96	0	0	0	0	0	0	1	2	NF	NF	NF	1000000	1000000
sp|Q92888|ARHG1_HUMAN	ARHGEF1	Rho guanine nucleotide exchange factor 1 OS=Homo sapiens GN=ARHGEF1 PE=1 SV=2	102.37	0	0	0	0	1	2	0	0	NF	NF	2200000	NF	2200000
sp|Q8TCC7|S22A8_HUMAN	SLC22A8	Solute carrier family 22 member 8 OS=Homo sapiens GN=SLC22A8 PE=1 SV=1	59.82	0	0	0	0	0	0	1	2	NF	NF	NF	13000000	13000000
sp|P48634|PRC2A_HUMAN	PRRC2A	Protein PRRC2A OS=Homo sapiens GN=PRRC2A PE=1 SV=3	228.72	0	0	0	0	0	0	1	2	NF	NF	NF	42000000	42000000
sp|Q4G0X9|CCD40_HUMAN	CCDC40	Coiled-coil domain-containing protein 40 OS=Homo sapiens GN=CCDC40 PE=2 SV=2	130.03	0	0	0	0	1	2	0	0	NF	NF	74000000	NF	74000000
sp|O75093|SLIT1_HUMAN	SLIT1	Slit homolog 1 protein OS=Homo sapiens GN=SLIT1 PE=2 SV=4	167.82	1	2	0	0	0	0	0	0	2200000	NF	NF	NF	2200000
sp|P35443|TSP4_HUMAN	THBS4	Thrombospondin-4 OS=Homo sapiens GN=THBS4 PE=1 SV=2	105.8	0	0	0	0	0	0	1	2	NF	NF	NF	1900000	1900000
sp|Q6FI13|H2A2A_HUMAN	HIST2H2AA3	Histone H2A type 2-A OS=Homo sapiens GN=HIST2H2AA3 PE=1 SV=3	14.09	0	0	0	0	0	0	1	1	NF	NF	NF	210000	210000
sp|C9J7I0|UMAD1_HUMAN	UMAD1	UBAP1-MVB12-associated (UMA)-domain containing protein 1 OS=Homo sapiens GN=UMAD1 PE=4 SV=1	11.17	1	1	0	0	0	0	0	0	580000	NF	NF	NF	580000
sp|Q9Y5Y2|NUBP2_HUMAN	NUBP2	Cytosolic Fe-S cluster assembly factor NUBP2 OS=Homo sapiens GN=NUBP2 PE=1 SV=1	28.81	0	0	0	0	0	0	1	1	NF	NF	NF	360000	360000
sp|Q96RQ1|ERGI2_HUMAN	ERGIC2	Endoplasmic reticulum-Golgi intermediate compartment protein 2 OS=Homo sapiens GN=ERGIC2 PE=1 SV=2	42.52	0	0	1	1	0	0	0	0	NF	530000	NF	NF	530000
sp|P61966|AP1S1_HUMAN	AP1S1	AP-1 complex subunit sigma-1A OS=Homo sapiens GN=AP1S1 PE=1 SV=1	18.72	0	0	0	0	1	1	0	0	NF	NF	300000	NF	300000
sp|Q9HD67|MYO10_HUMAN	MYO10	Unconventional myosin-X OS=Homo sapiens GN=MYO10 PE=1 SV=3	237.2	0	0	1	1	0	0	0	0	NF	230000	NF	NF	230000
sp|Q6DD88|ATLA3_HUMAN	ATL3	Atlastin-3 OS=Homo sapiens GN=ATL3 PE=1 SV=1	60.5	0	0	0	0	0	0	1	1	NF	NF	NF	120000	120000
sp|P52594|AGFG1_HUMAN	AGFG1	Arf-GAP domain and FG repeat-containing protein 1 OS=Homo sapiens GN=AGFG1 PE=1 SV=2	58.22	1	1	0	0	0	0	0	0	320000	NF	NF	NF	320000
sp|Q7Z3U7|MON2_HUMAN	MON2	Protein MON2 homolog OS=Homo sapiens GN=MON2 PE=1 SV=3	190.24	0	0	0	0	1	1	0	0	NF	NF	500000	NF	500000
sp|Q99497|PARK7_HUMAN	PARK7	Protein DJ-1 OS=Homo sapiens GN=PARK7 PE=1 SV=2	19.88	0	0	1	1	0	0	0	0	NF	140000	NF	NF	140000
tr|Q16768|Q16768_HUMAN	GAPD	Glyceraldehyde 3-phosphate dehydrogenase (Fragment) OS=Homo sapiens GN=GAPD PE=2 SV=1	4.89	0	0	0	0	0	0	1	1	NF	NF	NF	1000000	1000000
sp|O43567|RNF13_HUMAN	RNF13	E3 ubiquitin-protein ligase RNF13 OS=Homo sapiens GN=RNF13 PE=1 SV=1	42.79	0	0	0	0	1	1	0	0	NF	NF	190000	NF	190000
sp|P58546|MTPN_HUMAN	MTPN	Myotrophin OS=Homo sapiens GN=MTPN PE=1 SV=2	12.89	0	0	0	0	1	1	0	0	NF	NF	230000	NF	230000
tr|Q59EF6|Q59EF6_HUMAN		Calpain 2, large [catalytic] subunit variant (Fragment) OS=Homo sapiens PE=2 SV=1	83.06	1	1	0	0	0	0	0	0	1200000	NF	NF	NF	1200000
sp|O14818|PSA7_HUMAN	PSMA7	Proteasome subunit alpha type-7 OS=Homo sapiens GN=PSMA7 PE=1 SV=1	27.87	0	0	1	1	0	0	0	0	NF	230000	NF	NF	230000
sp|P61923|COPZ1_HUMAN	COPZ1	Coatomer subunit zeta-1 OS=Homo sapiens GN=COPZ1 PE=1 SV=1	20.19	0	0	0	0	1	1	0	0	NF	NF	110000	NF	110000
sp|P05534|1A24_HUMAN	HLA-A	HLA class I histocompatibility antigen, A-24 alpha chain OS=Homo sapiens GN=HLA-A PE=1 SV=2	40.66	0	0	1	1	0	0	0	0	NF	8500000	NF	NF	8500000
sp|O75044|SRGP2_HUMAN	SRGAP2	SLIT-ROBO Rho GTPase-activating protein 2 OS=Homo sapiens GN=SRGAP2 PE=1 SV=2	120.8	1	1	0	0	0	0	0	0	130000	NF	NF	NF	130000
sp|Q8N357|S35F6_HUMAN	SLC35F6	Solute carrier family 35 member F6 OS=Homo sapiens GN=SLC35F6 PE=1 SV=1	40.19	1	1	0	0	0	0	0	0	7600000	NF	NF	NF	7600000
sp|Q13555|KCC2G_HUMAN	CAMK2G	Calcium/calmodulin-dependent protein kinase type II subunit gamma OS=Homo sapiens GN=CAMK2G PE=1 SV=3	62.57	0	0	0	0	0	0	1	1	NF	NF	NF	310000	310000
sp|P68032|ACTC_HUMAN	ACTC1	Actin, alpha cardiac muscle 1 OS=Homo sapiens GN=ACTC1 PE=1 SV=1	41.99	0	0	0	0	0	0	1	1	NF	NF	NF	11000000	11000000
sp|Q9NQR4|NIT2_HUMAN	NIT2	Omega-amidase NIT2 OS=Homo sapiens GN=NIT2 PE=1 SV=1	30.59	0	0	0	0	1	1	0	0	NF	NF	650000	NF	650000
sp|Q15043|S39AE_HUMAN	SLC39A14	Zinc transporter ZIP14 OS=Homo sapiens GN=SLC39A14 PE=1 SV=3	54.18	0	0	1	1	0	0	0	0	NF	2400000	NF	NF	2400000
sp|Q8WWY3|PRP31_HUMAN	PRPF31	U4/U6 small nuclear ribonucleoprotein Prp31 OS=Homo sapiens GN=PRPF31 PE=1 SV=2	55.42	0	0	0	0	0	0	1	1	NF	NF	NF	350000	350000
sp|Q15334|L2GL1_HUMAN	LLGL1	Lethal(2) giant larvae protein homolog 1 OS=Homo sapiens GN=LLGL1 PE=1 SV=3	115.35	0	0	0	0	0	0	1	1	NF	NF	NF	280000	280000
sp|Q6ZNA5|FRRS1_HUMAN	FRRS1	Ferric-chelate reductase 1 OS=Homo sapiens GN=FRRS1 PE=2 SV=2	66.07	1	1	0	0	0	0	0	0	300000	NF	NF	NF	300000
sp|Q9NV06|DCA13_HUMAN	DCAF13	DDB1- and CUL4-associated factor 13 OS=Homo sapiens GN=DCAF13 PE=1 SV=2	51.37	0	0	0	0	0	0	1	1	NF	NF	NF	310000	310000
sp|Q9H4L4|SENP3_HUMAN	SENP3	Sentrin-specific protease 3 OS=Homo sapiens GN=SENP3 PE=1 SV=2	64.97	0	0	0	0	0	0	1	1	NF	NF	NF	500000	500000
sp|O14787|TNPO2_HUMAN	TNPO2	Transportin-2 OS=Homo sapiens GN=TNPO2 PE=1 SV=3	101.32	0	0	0	0	1	1	0	0	NF	NF	320000	NF	320000
sp|P23284|PPIB_HUMAN	PPIB	Peptidyl-prolyl cis-trans isomerase B OS=Homo sapiens GN=PPIB PE=1 SV=2	23.73	0	0	1	1	0	0	0	0	NF	620000	NF	NF	620000
sp|Q14376|GALE_HUMAN	GALE	UDP-glucose 4-epimerase OS=Homo sapiens GN=GALE PE=1 SV=2	38.26	0	0	0	0	0	0	1	1	NF	NF	NF	1500000	1500000
sp|Q14558|KPRA_HUMAN	PRPSAP1	Phosphoribosyl pyrophosphate synthase-associated protein 1 OS=Homo sapiens GN=PRPSAP1 PE=1 SV=2	39.37	0	0	0	0	1	1	0	0	NF	NF	320000	NF	320000
sp|Q9UBS4|DJB11_HUMAN	DNAJB11	DnaJ homolog subfamily B member 11 OS=Homo sapiens GN=DNAJB11 PE=1 SV=1	40.49	0	0	0	0	0	0	1	1	NF	NF	NF	190000	190000
sp|Q8IY22|CMIP_HUMAN	CMIP	C-Maf-inducing protein OS=Homo sapiens GN=CMIP PE=1 SV=3	86.28	1	1	0	0	0	0	0	0	370000	NF	NF	NF	370000
sp|Q9BV57|MTND_HUMAN	ADI1	1,2-dihydroxy-3-keto-5-methylthiopentene dioxygenase OS=Homo sapiens GN=ADI1 PE=1 SV=1	21.48	0	0	0	0	0	0	1	1	NF	NF	NF	790000	790000
sp|Q96M27|PRRC1_HUMAN	PRRC1	Protein PRRC1 OS=Homo sapiens GN=PRRC1 PE=1 SV=1	46.67	0	0	1	1	0	0	0	0	NF	410000	NF	NF	410000
tr|A0A024R2T5|A0A024R2T5_HUMAN	CDCP1	CUB domain containing protein 1, isoform CRA_a OS=Homo sapiens GN=CDCP1 PE=4 SV=1	92.81	0	0	1	1	0	0	0	0	NF	380000	NF	NF	380000
tr|B4DY32|B4DY32_HUMAN		cDNA FLJ51387, highly similar to Asparagine synthetase (glutamine-hydrolyzing) (EC 6.3.5.4) OS=Homo sapiens PE=2 SV=1	54.83	0	0	0	0	0	0	1	1	NF	NF	NF	460000	460000
sp|Q9BYX7|ACTBM_HUMAN	POTEKP	Putative beta-actin-like protein 3 OS=Homo sapiens GN=POTEKP PE=5 SV=1	41.99	0	0	0	0	0	0	1	1	NF	NF	NF	320000	320000
tr|E9PFN4|E9PFN4_HUMAN	SLC4A7	Anion exchange protein OS=Homo sapiens GN=SLC4A7 PE=1 SV=1	135.22	0	0	1	1	0	0	0	0	NF	580000	NF	NF	580000
sp|Q9H0U4|RAB1B_HUMAN	RAB1B	Ras-related protein Rab-1B OS=Homo sapiens GN=RAB1B PE=1 SV=1	22.16	1	1	0	0	0	0	0	0	13000000	NF	NF	NF	13000000
sp|P62995|TRA2B_HUMAN	TRA2B	Transformer-2 protein homolog beta OS=Homo sapiens GN=TRA2B PE=1 SV=1	33.65	0	0	0	0	0	0	1	1	NF	NF	NF	400000	400000
sp|P06753|TPM3_HUMAN	TPM3	Tropomyosin alpha-3 chain OS=Homo sapiens GN=TPM3 PE=1 SV=2	32.93	0	0	0	0	0	0	1	1	NF	NF	NF	1100000	1100000
sp|P05546|HEP2_HUMAN	SERPIND1	Heparin cofactor 2 OS=Homo sapiens GN=SERPIND1 PE=1 SV=3	57.03	0	0	0	0	0	0	1	1	NF	NF	NF	4100000	4100000
tr|Q6IPH7|Q6IPH7_HUMAN	RPL14	RPL14 protein OS=Homo sapiens GN=RPL14 PE=1 SV=1	23.77	0	0	0	0	1	1	0	0	NF	NF	2000000	NF	2000000
sp|Q9P289|STK26_HUMAN	STK26	Serine/threonine-protein kinase 26 OS=Homo sapiens GN=STK26 PE=1 SV=2	46.5	0	0	0	0	0	0	1	1	NF	NF	NF	250000	250000
sp|P49841|GSK3B_HUMAN	GSK3B	Glycogen synthase kinase-3 beta OS=Homo sapiens GN=GSK3B PE=1 SV=2	46.71	0	0	0	0	1	1	0	0	NF	NF	260000	NF	260000
sp|Q9NS93|TM7S3_HUMAN	TM7SF3	Transmembrane 7 superfamily member 3 OS=Homo sapiens GN=TM7SF3 PE=2 SV=1	64.13	0	0	0	0	0	0	1	1	NF	NF	NF	440000	440000
sp|P63172|DYLT1_HUMAN	DYNLT1	Dynein light chain Tctex-type 1 OS=Homo sapiens GN=DYNLT1 PE=1 SV=1	12.44	0	0	0	0	1	1	0	0	NF	NF	780000	NF	780000
sp|Q99798|ACON_HUMAN	ACO2	Aconitate hydratase, mitochondrial OS=Homo sapiens GN=ACO2 PE=1 SV=2	85.37	0	0	0	0	1	1	0	0	NF	NF	360000	NF	360000
sp|P24941|CDK2_HUMAN	CDK2	Cyclin-dependent kinase 2 OS=Homo sapiens GN=CDK2 PE=1 SV=2	33.91	0	0	0	0	0	0	1	1	NF	NF	NF	250000	250000
sp|O43194|GPR39_HUMAN	GPR39	G-protein coupled receptor 39 OS=Homo sapiens GN=GPR39 PE=1 SV=1	51.3	0	0	1	1	0	0	0	0	NF	470000	NF	NF	470000
sp|Q13724|MOGS_HUMAN	MOGS	Mannosyl-oligosaccharide glucosidase OS=Homo sapiens GN=MOGS PE=1 SV=5	91.86	0	0	0	0	0	0	1	1	NF	NF	NF	360000	360000
sp|P37198|NUP62_HUMAN	NUP62	Nuclear pore glycoprotein p62 OS=Homo sapiens GN=NUP62 PE=1 SV=3	53.22	0	0	0	0	0	0	1	1	NF	NF	NF	350000	350000
sp|Q9UPY6|WASF3_HUMAN	WASF3	Wiskott-Aldrich syndrome protein family member 3 OS=Homo sapiens GN=WASF3 PE=1 SV=2	55.26	1	1	0	0	0	0	0	0	320000	NF	NF	NF	320000
sp|P36897|TGFR1_HUMAN	TGFBR1	TGF-beta receptor type-1 OS=Homo sapiens GN=TGFBR1 PE=1 SV=1	55.92	1	1	0	0	0	0	0	0	780000	NF	NF	NF	780000
sp|Q99570|PI3R4_HUMAN	PIK3R4	Phosphoinositide 3-kinase regulatory subunit 4 OS=Homo sapiens GN=PIK3R4 PE=1 SV=3	153.01	0	0	0	0	0	0	1	1	NF	NF	NF	450000	450000
sp|P35659|DEK_HUMAN	DEK	Protein DEK OS=Homo sapiens GN=DEK PE=1 SV=1	42.65	0	0	0	0	0	0	1	1	NF	NF	NF	430000	430000
sp|Q96JB2|COG3_HUMAN	COG3	Conserved oligomeric Golgi complex subunit 3 OS=Homo sapiens GN=COG3 PE=1 SV=3	94.04	0	0	0	0	0	0	1	1	NF	NF	NF	230000	230000
sp|Q96BI3|APH1A_HUMAN	APH1A	Gamma-secretase subunit APH-1A OS=Homo sapiens GN=APH1A PE=1 SV=1	28.98	1	1	0	0	0	0	0	0	350000	NF	NF	NF	350000
sp|Q9NRR3|C42S2_HUMAN	CDC42SE2	CDC42 small effector protein 2 OS=Homo sapiens GN=CDC42SE2 PE=1 SV=1	9.22	0	0	1	1	0	0	0	0	NF	530000	NF	NF	530000
sp|P30411|BKRB2_HUMAN	BDKRB2	B2 bradykinin receptor OS=Homo sapiens GN=BDKRB2 PE=1 SV=2	44.43	0	0	1	1	0	0	0	0	NF	780000	NF	NF	780000
sp|Q00534|CDK6_HUMAN	CDK6	Cyclin-dependent kinase 6 OS=Homo sapiens GN=CDK6 PE=1 SV=1	36.92	0	0	0	0	0	0	1	1	NF	NF	NF	190000	190000
sp|P49184|DNSL1_HUMAN	DNASE1L1	Deoxyribonuclease-1-like 1 OS=Homo sapiens GN=DNASE1L1 PE=1 SV=1	33.87	1	1	0	0	0	0	0	0	170000	NF	NF	NF	170000
sp|Q9BSJ8|ESYT1_HUMAN	ESYT1	Extended synaptotagmin-1 OS=Homo sapiens GN=ESYT1 PE=1 SV=1	122.78	0	0	0	0	1	1	0	0	NF	NF	220000	NF	220000
sp|P07199|CENPB_HUMAN	CENPB	Major centromere autoantigen B OS=Homo sapiens GN=CENPB PE=1 SV=2	65.13	0	0	0	0	1	1	0	0	NF	NF	330000	NF	330000
sp|Q9BUF7|CRUM3_HUMAN	CRB3	Protein crumbs homolog 3 OS=Homo sapiens GN=CRB3 PE=1 SV=3	12.85	1	1	0	0	0	0	0	0	1200000	NF	NF	NF	1200000
sp|Q8N4S9|MALD2_HUMAN	MARVELD2	MARVEL domain-containing protein 2 OS=Homo sapiens GN=MARVELD2 PE=1 SV=2	64.13	1	1	0	0	0	0	0	0	200000	NF	NF	NF	200000
sp|Q8WUM9|S20A1_HUMAN	SLC20A1	Sodium-dependent phosphate transporter 1 OS=Homo sapiens GN=SLC20A1 PE=1 SV=1	73.65	0	0	1	1	0	0	0	0	NF	780000	NF	NF	780000
tr|Q9BT70|Q9BT70_HUMAN	SORBS3	SORBS3 protein (Fragment) OS=Homo sapiens GN=SORBS3 PE=2 SV=1	30	0	0	1	1	0	0	0	0	NF	610000	NF	NF	610000
sp|P62942|FKB1A_HUMAN	FKBP1A	Peptidyl-prolyl cis-trans isomerase FKBP1A OS=Homo sapiens GN=FKBP1A PE=1 SV=2	11.94	1	1	0	0	0	0	0	0	380000	NF	NF	NF	380000
sp|Q8TDI0|CHD5_HUMAN	CHD5	Chromodomain-helicase-DNA-binding protein 5 OS=Homo sapiens GN=CHD5 PE=1 SV=1	222.91	0	0	0	0	0	0	1	1	NF	NF	NF	260000	260000
sp|Q93077|H2A1C_HUMAN	HIST1H2AC	Histone H2A type 1-C OS=Homo sapiens GN=HIST1H2AC PE=1 SV=3	14.1	1	1	0	0	0	0	0	0	6400000	NF	NF	NF	6400000
sp|Q9UK55|ZPI_HUMAN	SERPINA10	Protein Z-dependent protease inhibitor OS=Homo sapiens GN=SERPINA10 PE=1 SV=1	50.67	0	0	0	0	0	0	1	1	NF	NF	NF	740000	740000
sp|Q9UL03|INT6_HUMAN	INTS6	Integrator complex subunit 6 OS=Homo sapiens GN=INTS6 PE=1 SV=1	100.33	0	0	0	0	0	0	1	1	NF	NF	NF	740000	740000
sp|Q6DRA6|H2B2D_HUMAN	HIST2H2BD	Putative histone H2B type 2-D OS=Homo sapiens GN=HIST2H2BD PE=5 SV=3	18.01	0	0	0	0	1	1	0	0	NF	NF	390000	NF	390000
sp|Q5BJH7|YIF1B_HUMAN	YIF1B	Protein YIF1B OS=Homo sapiens GN=YIF1B PE=1 SV=1	34.41	0	0	1	1	0	0	0	0	NF	420000	NF	NF	420000
sp|Q6IA17|SIGIR_HUMAN	SIGIRR	Single Ig IL-1-related receptor OS=Homo sapiens GN=SIGIRR PE=1 SV=3	45.65	1	1	0	0	0	0	0	0	400000	NF	NF	NF	400000
sp|P63208|SKP1_HUMAN	SKP1	S-phase kinase-associated protein 1 OS=Homo sapiens GN=SKP1 PE=1 SV=2	18.65	0	0	0	0	1	1	0	0	NF	NF	430000	NF	430000
sp|O43865|SAHH2_HUMAN	AHCYL1	S-adenosylhomocysteine hydrolase-like protein 1 OS=Homo sapiens GN=AHCYL1 PE=1 SV=2	58.91	0	0	0	0	0	0	1	1	NF	NF	NF	1100000	1100000
sp|P04062|GLCM_HUMAN	GBA	Glucosylceramidase OS=Homo sapiens GN=GBA PE=1 SV=3	59.68	0	0	0	0	0	0	1	1	NF	NF	NF	270000	270000
sp|O95154|ARK73_HUMAN	AKR7A3	Aflatoxin B1 aldehyde reductase member 3 OS=Homo sapiens GN=AKR7A3 PE=1 SV=2	37.18	0	0	0	0	1	1	0	0	NF	NF	320000	NF	320000
sp|Q9UBU9|NXF1_HUMAN	NXF1	Nuclear RNA export factor 1 OS=Homo sapiens GN=NXF1 PE=1 SV=1	70.14	0	0	0	0	0	0	1	1	NF	NF	NF	490000	490000
sp|Q9HB90|RRAGC_HUMAN	RRAGC	Ras-related GTP-binding protein C OS=Homo sapiens GN=RRAGC PE=1 SV=1	44.2	0	0	0	0	1	1	0	0	NF	NF	530000	NF	530000
sp|Q9NWU2|GID8_HUMAN	GID8	Glucose-induced degradation protein 8 homolog OS=Homo sapiens GN=GID8 PE=1 SV=1	26.73	0	0	0	0	1	1	0	0	NF	NF	180000	NF	180000
sp|O15118|NPC1_HUMAN	NPC1	Niemann-Pick C1 protein OS=Homo sapiens GN=NPC1 PE=1 SV=2	142.07	0	0	0	0	1	1	0	0	NF	NF	620000	NF	620000
sp|Q9BT78|CSN4_HUMAN	COPS4	COP9 signalosome complex subunit 4 OS=Homo sapiens GN=COPS4 PE=1 SV=1	46.24	0	0	0	0	0	0	1	1	NF	NF	NF	300000	300000
sp|Q9Y5V3|MAGD1_HUMAN	MAGED1	Melanoma-associated antigen D1 OS=Homo sapiens GN=MAGED1 PE=1 SV=3	86.11	0	0	0	0	0	0	1	1	NF	NF	NF	970000	970000
sp|Q02218|ODO1_HUMAN	OGDH	2-oxoglutarate dehydrogenase, mitochondrial OS=Homo sapiens GN=OGDH PE=1 SV=3	115.86	0	0	0	0	0	0	1	1	NF	NF	NF	200000	200000
tr|A0A024R4Y7|A0A024R4Y7_HUMAN	CTNND1	Catenin (Cadherin-associated protein), delta 1, isoform CRA_e OS=Homo sapiens GN=CTNND1 PE=4 SV=1	68.79	1	1	0	0	0	0	0	0	580000	NF	NF	NF	580000
sp|Q92828|COR2A_HUMAN	CORO2A	Coronin-2A OS=Homo sapiens GN=CORO2A PE=2 SV=2	59.73	0	0	0	0	1	1	0	0	NF	NF	750000	NF	750000
sp|Q9Y223|GLCNE_HUMAN	GNE	Bifunctional UDP-N-acetylglucosamine 2-epimerase/N-acetylmannosamine kinase OS=Homo sapiens GN=GNE PE=1 SV=1	79.22	0	0	0	0	0	0	1	1	NF	NF	NF	190000	190000
sp|Q14203|DCTN1_HUMAN	DCTN1	Dynactin subunit 1 OS=Homo sapiens GN=DCTN1 PE=1 SV=3	141.61	0	0	0	0	1	1	0	0	NF	NF	1100000	NF	1100000
sp|O15439|MRP4_HUMAN	ABCC4	Multidrug resistance-associated protein 4 OS=Homo sapiens GN=ABCC4 PE=1 SV=3	149.43	0	0	1	1	0	0	0	0	NF	240000	NF	NF	240000
sp|Q15750|TAB1_HUMAN	TAB1	TGF-beta-activated kinase 1 and MAP3K7-binding protein 1 OS=Homo sapiens GN=TAB1 PE=1 SV=1	54.61	1	1	0	0	0	0	0	0	190000	NF	NF	NF	190000
sp|P10155|RO60_HUMAN	TROVE2	60 kDa SS-A/Ro ribonucleoprotein OS=Homo sapiens GN=TROVE2 PE=1 SV=2	60.63	0	0	0	0	0	0	1	1	NF	NF	NF	330000	330000
tr|B4E2V3|B4E2V3_HUMAN		cDNA FLJ56606, highly similar to Serine/threonine-protein kinase TAO2 (EC 2.7.11.1) OS=Homo sapiens PE=2 SV=1	93.92	1	1	0	0	0	0	0	0	230000	NF	NF	NF	230000
sp|Q8IVM0|CCD50_HUMAN	CCDC50	Coiled-coil domain-containing protein 50 OS=Homo sapiens GN=CCDC50 PE=1 SV=1	35.8	0	0	1	1	0	0	0	0	NF	780000	NF	NF	780000
sp|O15321|TM9S1_HUMAN	TM9SF1	Transmembrane 9 superfamily member 1 OS=Homo sapiens GN=TM9SF1 PE=2 SV=2	68.82	0	0	1	1	0	0	0	0	NF	1400000	NF	NF	1400000
tr|B4DUV1|B4DUV1_HUMAN		Fibulin-1 OS=Homo sapiens PE=2 SV=1	70.11	0	0	0	0	1	1	0	0	NF	NF	1400000	NF	1400000
sp|Q05086|UBE3A_HUMAN	UBE3A	Ubiquitin-protein ligase E3A OS=Homo sapiens GN=UBE3A PE=1 SV=4	100.62	0	0	0	0	1	1	0	0	NF	NF	370000	NF	370000
sp|Q15386|UBE3C_HUMAN	UBE3C	Ubiquitin-protein ligase E3C OS=Homo sapiens GN=UBE3C PE=1 SV=3	123.84	0	0	0	0	0	0	1	1	NF	NF	NF	250000	250000
sp|P04843|RPN1_HUMAN	RPN1	Dolichyl-diphosphooligosaccharide--protein glycosyltransferase subunit 1 OS=Homo sapiens GN=RPN1 PE=1 SV=1	68.53	0	0	1	1	0	0	0	0	NF	260000	NF	NF	260000
sp|O15198|SMAD9_HUMAN	SMAD9	Mothers against decapentaplegic homolog 9 OS=Homo sapiens GN=SMAD9 PE=1 SV=1	52.46	0	0	0	0	0	0	1	1	NF	NF	NF	210000	210000
sp|Q99715|COCA1_HUMAN	COL12A1	Collagen alpha-1(XII) chain OS=Homo sapiens GN=COL12A1 PE=1 SV=2	332.94	0	0	0	0	1	1	0	0	NF	NF	600000	NF	600000
sp|Q9H115|SNAB_HUMAN	NAPB	Beta-soluble NSF attachment protein OS=Homo sapiens GN=NAPB PE=1 SV=2	33.54	0	0	0	0	0	0	1	1	NF	NF	NF	190000	190000
sp|Q9BTT0|AN32E_HUMAN	ANP32E	Acidic leucine-rich nuclear phosphoprotein 32 family member E OS=Homo sapiens GN=ANP32E PE=1 SV=1	30.67	0	0	0	0	1	1	0	0	NF	NF	470000	NF	470000
tr|A4QPA1|A4QPA1_HUMAN	PTGFRN	PTGFRN protein (Fragment) OS=Homo sapiens GN=PTGFRN PE=2 SV=1	73.7	1	1	0	0	0	0	0	0	830000	NF	NF	NF	830000
sp|Q9P2P1|NYNRI_HUMAN	NYNRIN	Protein NYNRIN OS=Homo sapiens GN=NYNRIN PE=2 SV=3	208.23	1	1	0	0	0	0	0	0	200000	NF	NF	NF	200000
sp|P42677|RS27_HUMAN	RPS27	40S ribosomal protein S27 OS=Homo sapiens GN=RPS27 PE=1 SV=3	9.45	0	0	0	0	0	0	1	1	NF	NF	NF	1100000	1100000
sp|P00750|TPA_HUMAN	PLAT	Tissue-type plasminogen activator OS=Homo sapiens GN=PLAT PE=1 SV=1	62.88	0	0	0	0	0	0	1	1	NF	NF	NF	550000	550000
sp|Q8NAV1|PR38A_HUMAN	PRPF38A	Pre-mRNA-splicing factor 38A OS=Homo sapiens GN=PRPF38A PE=1 SV=1	37.45	0	0	0	0	0	0	1	1	NF	NF	NF	290000	290000
tr|Q53GE3|Q53GE3_HUMAN		Pyruvate dehydrogenase E1 component subunit alpha (Fragment) OS=Homo sapiens PE=2 SV=1	43.19	0	0	0	0	0	0	1	1	NF	NF	NF	270000	270000
sp|O60508|PRP17_HUMAN	CDC40	Pre-mRNA-processing factor 17 OS=Homo sapiens GN=CDC40 PE=1 SV=1	65.48	0	0	0	0	0	0	1	1	NF	NF	NF	840000	840000
sp|Q8WUF5|IASPP_HUMAN	PPP1R13L	RelA-associated inhibitor OS=Homo sapiens GN=PPP1R13L PE=1 SV=4	89.04	1	1	0	0	0	0	0	0	350000	NF	NF	NF	350000
sp|O95817|BAG3_HUMAN	BAG3	BAG family molecular chaperone regulator 3 OS=Homo sapiens GN=BAG3 PE=1 SV=3	61.56	0	0	0	0	1	1	0	0	NF	NF	180000	NF	180000
sp|Q6NXE6|ARMC6_HUMAN	ARMC6	Armadillo repeat-containing protein 6 OS=Homo sapiens GN=ARMC6 PE=1 SV=2	54.11	0	0	0	0	0	0	1	1	NF	NF	NF	700000	700000
sp|Q9H2V7|SPNS1_HUMAN	SPNS1	Protein spinster homolog 1 OS=Homo sapiens GN=SPNS1 PE=1 SV=1	56.59	0	0	1	1	0	0	0	0	NF	510000	NF	NF	510000
sp|Q3MHD2|LSM12_HUMAN	LSM12	Protein LSM12 homolog OS=Homo sapiens GN=LSM12 PE=1 SV=2	21.69	0	0	0	0	1	1	0	0	NF	NF	250000	NF	250000
sp|O95602|RPA1_HUMAN	POLR1A	DNA-directed RNA polymerase I subunit RPA1 OS=Homo sapiens GN=POLR1A PE=1 SV=2	194.69	0	0	0	0	1	1	0	0	NF	NF	780000	NF	780000
sp|Q86SJ2|AMGO2_HUMAN	AMIGO2	Amphoterin-induced protein 2 OS=Homo sapiens GN=AMIGO2 PE=1 SV=1	57.9	0	0	1	1	0	0	0	0	NF	200000	NF	NF	200000
sp|Q9BWH6|RPAP1_HUMAN	RPAP1	RNA polymerase II-associated protein 1 OS=Homo sapiens GN=RPAP1 PE=1 SV=3	152.66	0	0	0	0	0	0	1	1	NF	NF	NF	210000	210000
sp|Q6UWP2|DHR11_HUMAN	DHRS11	Dehydrogenase/reductase SDR family member 11 OS=Homo sapiens GN=DHRS11 PE=1 SV=1	28.29	0	0	0	0	1	1	0	0	NF	NF	300000	NF	300000
sp|Q9H7P9|PKHG2_HUMAN	PLEKHG2	Pleckstrin homology domain-containing family G member 2 OS=Homo sapiens GN=PLEKHG2 PE=1 SV=3	147.88	0	0	1	1	0	0	0	0	NF	850000	NF	NF	850000
sp|Q9Y487|VPP2_HUMAN	ATP6V0A2	V-type proton ATPase 116 kDa subunit a isoform 2 OS=Homo sapiens GN=ATP6V0A2 PE=1 SV=2	98.02	0	0	0	0	0	0	1	1	NF	NF	NF	370000	370000
sp|Q8TED0|UTP15_HUMAN	UTP15	U3 small nucleolar RNA-associated protein 15 homolog OS=Homo sapiens GN=UTP15 PE=1 SV=3	58.38	0	0	0	0	0	0	1	1	NF	NF	NF	200000	200000
sp|O60684|IMA7_HUMAN	KPNA6	Importin subunit alpha-7 OS=Homo sapiens GN=KPNA6 PE=1 SV=1	59.99	0	0	0	0	0	0	1	1	NF	NF	NF	460000	460000
sp|P05164|PERM_HUMAN	MPO	Myeloperoxidase OS=Homo sapiens GN=MPO PE=1 SV=1	83.81	0	0	0	0	0	0	1	1	NF	NF	NF	920000	920000
sp|Q9BTE3|MCMBP_HUMAN	MCMBP	Mini-chromosome maintenance complex-binding protein OS=Homo sapiens GN=MCMBP PE=1 SV=2	72.93	0	0	0	0	0	0	1	1	NF	NF	NF	300000	300000
sp|O75915|PRAF3_HUMAN	ARL6IP5	PRA1 family protein 3 OS=Homo sapiens GN=ARL6IP5 PE=1 SV=1	21.6	0	0	1	1	0	0	0	0	NF	200000	NF	NF	200000
sp|Q9BY21|GPR87_HUMAN	GPR87	G-protein coupled receptor 87 OS=Homo sapiens GN=GPR87 PE=2 SV=1	41.41	1	1	0	0	0	0	0	0	1000000	NF	NF	NF	1000000
sp|Q5VW38|GP107_HUMAN	GPR107	Protein GPR107 OS=Homo sapiens GN=GPR107 PE=1 SV=1	66.95	1	1	0	0	0	0	0	0	2500000	NF	NF	NF	2500000
sp|P46060|RAGP1_HUMAN	RANGAP1	Ran GTPase-activating protein 1 OS=Homo sapiens GN=RANGAP1 PE=1 SV=1	63.5	0	0	0	0	1	1	0	0	NF	NF	390000	NF	390000
sp|P42166|LAP2A_HUMAN	TMPO	Lamina-associated polypeptide 2, isoform alpha OS=Homo sapiens GN=TMPO PE=1 SV=2	75.45	0	0	0	0	1	1	0	0	NF	NF	570000	NF	570000
sp|Q4ZG55|GREB1_HUMAN	GREB1	Protein GREB1 OS=Homo sapiens GN=GREB1 PE=2 SV=1	216.33	0	0	1	1	0	0	0	0	NF	2900000	NF	NF	2900000
sp|P62899|RL31_HUMAN	RPL31	60S ribosomal protein L31 OS=Homo sapiens GN=RPL31 PE=1 SV=1	14.45	0	0	0	0	1	1	0	0	NF	NF	1700000	NF	1700000
sp|Q04912|RON_HUMAN	MST1R	Macrophage-stimulating protein receptor OS=Homo sapiens GN=MST1R PE=1 SV=2	152.17	0	0	1	1	0	0	0	0	NF	580000	NF	NF	580000
sp|P25788|PSA3_HUMAN	PSMA3	Proteasome subunit alpha type-3 OS=Homo sapiens GN=PSMA3 PE=1 SV=2	28.42	0	0	0	0	1	1	0	0	NF	NF	640000	NF	640000
sp|P49006|MRP_HUMAN	MARCKSL1	MARCKS-related protein OS=Homo sapiens GN=MARCKSL1 PE=1 SV=2	19.52	1	1	0	0	0	0	0	0	1100000	NF	NF	NF	1100000
sp|O43252|PAPS1_HUMAN	PAPSS1	Bifunctional 3'-phosphoadenosine 5'-phosphosulfate synthase 1 OS=Homo sapiens GN=PAPSS1 PE=1 SV=2	70.79	0	0	0	0	1	1	0	0	NF	NF	430000	NF	430000
sp|Q15036|SNX17_HUMAN	SNX17	Sorting nexin-17 OS=Homo sapiens GN=SNX17 PE=1 SV=1	52.87	0	0	1	1	0	0	0	0	NF	330000	NF	NF	330000
sp|Q9Y6V7|DDX49_HUMAN	DDX49	Probable ATP-dependent RNA helicase DDX49 OS=Homo sapiens GN=DDX49 PE=1 SV=1	54.19	0	0	0	0	0	0	1	1	NF	NF	NF	450000	450000
sp|Q9UBH6|XPR1_HUMAN	XPR1	Xenotropic and polytropic retrovirus receptor 1 OS=Homo sapiens GN=XPR1 PE=1 SV=1	81.48	0	0	1	1	0	0	0	0	NF	340000	NF	NF	340000
sp|Q9BY44|EIF2A_HUMAN	EIF2A	Eukaryotic translation initiation factor 2A OS=Homo sapiens GN=EIF2A PE=1 SV=3	64.95	0	0	0	0	0	0	1	1	NF	NF	NF	1600000	1600000
sp|Q13098|CSN1_HUMAN	GPS1	COP9 signalosome complex subunit 1 OS=Homo sapiens GN=GPS1 PE=1 SV=4	55.5	0	0	0	0	1	1	0	0	NF	NF	450000	NF	450000
sp|Q3ZCW2|LEGL_HUMAN	LGALSL	Galectin-related protein OS=Homo sapiens GN=LGALSL PE=1 SV=2	18.97	0	0	0	0	0	0	1	1	NF	NF	NF	830000	830000
sp|Q9H2M3|BHMT2_HUMAN	BHMT2	S-methylmethionine--homocysteine S-methyltransferase BHMT2 OS=Homo sapiens GN=BHMT2 PE=1 SV=1	40.33	0	0	0	0	0	0	1	1	NF	NF	NF	2000000	2000000
sp|Q6DKI1|RL7L_HUMAN	RPL7L1	60S ribosomal protein L7-like 1 OS=Homo sapiens GN=RPL7L1 PE=1 SV=1	28.64	0	0	0	0	0	0	1	1	NF	NF	NF	870000	870000
sp|Q9BYC5|FUT8_HUMAN	FUT8	Alpha-(1,6)-fucosyltransferase OS=Homo sapiens GN=FUT8 PE=1 SV=2	66.47	0	0	1	1	0	0	0	0	NF	740000	NF	NF	740000
sp|P24666|PPAC_HUMAN	ACP1	Low molecular weight phosphotyrosine protein phosphatase OS=Homo sapiens GN=ACP1 PE=1 SV=3	18.03	0	0	1	1	0	0	0	0	NF	240000	NF	NF	240000
sp|Q8WTW3|COG1_HUMAN	COG1	Conserved oligomeric Golgi complex subunit 1 OS=Homo sapiens GN=COG1 PE=1 SV=1	108.91	0	0	0	0	0	0	1	1	NF	NF	NF	190000	190000
sp|Q92485|ASM3B_HUMAN	SMPDL3B	Acid sphingomyelinase-like phosphodiesterase 3b OS=Homo sapiens GN=SMPDL3B PE=1 SV=2	50.78	1	1	0	0	0	0	0	0	690000	NF	NF	NF	690000
sp|Q92572|AP3S1_HUMAN	AP3S1	AP-3 complex subunit sigma-1 OS=Homo sapiens GN=AP3S1 PE=1 SV=1	21.72	0	0	0	0	1	1	0	0	NF	NF	790000	NF	790000
sp|Q9BV44|THUM3_HUMAN	THUMPD3	THUMP domain-containing protein 3 OS=Homo sapiens GN=THUMPD3 PE=1 SV=1	56.97	0	0	0	0	0	0	1	1	NF	NF	NF	270000	270000
sp|Q86WI1|PKHL1_HUMAN	PKHD1L1	Fibrocystin-L OS=Homo sapiens GN=PKHD1L1 PE=2 SV=2	465.44	1	1	0	0	0	0	0	0	4000000	NF	NF	NF	4000000
sp|Q9Y287|ITM2B_HUMAN	ITM2B	Integral membrane protein 2B OS=Homo sapiens GN=ITM2B PE=1 SV=1	30.32	0	0	1	1	0	0	0	0	NF	2100000	NF	NF	2100000
sp|Q9HDC9|APMAP_HUMAN	APMAP	Adipocyte plasma membrane-associated protein OS=Homo sapiens GN=APMAP PE=1 SV=2	46.45	0	0	1	1	0	0	0	0	NF	370000	NF	NF	370000
sp|Q06187|BTK_HUMAN	BTK	Tyrosine-protein kinase BTK OS=Homo sapiens GN=BTK PE=1 SV=3	76.23	0	0	0	0	0	0	1	1	NF	NF	NF	1600000	1600000
tr|Q96T46|Q96T46_HUMAN	HBA2	Hemoglobin alpha 2 (Fragment) OS=Homo sapiens GN=HBA2 PE=3 SV=1	8.39	0	0	0	0	1	1	0	0	NF	NF	650000	NF	650000
sp|P00439|PH4H_HUMAN	PAH	Phenylalanine-4-hydroxylase OS=Homo sapiens GN=PAH PE=1 SV=1	51.83	0	0	0	0	1	1	0	0	NF	NF	240000	NF	240000
tr|A0A1S5UZ07|A0A1S5UZ07_HUMAN	TLN1	Talin-1 OS=Homo sapiens GN=TLN1 PE=2 SV=1	271.25	0	0	1	1	0	0	0	0	NF	200000	NF	NF	200000
sp|Q8TAT6|NPL4_HUMAN	NPLOC4	Nuclear protein localization protein 4 homolog OS=Homo sapiens GN=NPLOC4 PE=1 SV=3	68.08	0	0	0	0	0	0	1	1	NF	NF	NF	320000	320000
sp|Q9NRV9|HEBP1_HUMAN	HEBP1	Heme-binding protein 1 OS=Homo sapiens GN=HEBP1 PE=1 SV=1	21.08	0	0	1	1	0	0	0	0	NF	230000	NF	NF	230000
sp|Q13283|G3BP1_HUMAN	G3BP1	Ras GTPase-activating protein-binding protein 1 OS=Homo sapiens GN=G3BP1 PE=1 SV=1	52.13	0	0	0	0	0	0	1	1	NF	NF	NF	490000	490000
sp|Q5SYE7|NHSL1_HUMAN	NHSL1	NHS-like protein 1 OS=Homo sapiens GN=NHSL1 PE=1 SV=2	170.56	0	0	1	1	0	0	0	0	NF	510000	NF	NF	510000
sp|Q8N448|LNX2_HUMAN	LNX2	Ligand of Numb protein X 2 OS=Homo sapiens GN=LNX2 PE=1 SV=1	75.96	0	0	1	1	0	0	0	0	NF	410000	NF	NF	410000
sp|O94804|STK10_HUMAN	STK10	Serine/threonine-protein kinase 10 OS=Homo sapiens GN=STK10 PE=1 SV=1	112.07	0	0	0	0	0	0	1	1	NF	NF	NF	210000	210000
sp|Q12830|BPTF_HUMAN	BPTF	Nucleosome-remodeling factor subunit BPTF OS=Homo sapiens GN=BPTF PE=1 SV=3	338.05	0	0	1	1	0	0	0	0	NF	3200000	NF	NF	3200000
sp|Q9Y3A5|SBDS_HUMAN	SBDS	Ribosome maturation protein SBDS OS=Homo sapiens GN=SBDS PE=1 SV=4	28.75	0	0	1	1	0	0	0	0	NF	480000	NF	NF	480000
sp|P17655|CAN2_HUMAN	CAPN2	Calpain-2 catalytic subunit OS=Homo sapiens GN=CAPN2 PE=1 SV=6	79.94	0	0	0	0	0	0	1	1	NF	NF	NF	610000	610000
sp|Q7Z4W1|DCXR_HUMAN	DCXR	L-xylulose reductase OS=Homo sapiens GN=DCXR PE=1 SV=2	25.9	0	0	0	0	1	1	0	0	NF	NF	1400000	NF	1400000
sp|Q8WXE1|ATRIP_HUMAN	ATRIP	ATR-interacting protein OS=Homo sapiens GN=ATRIP PE=1 SV=1	85.78	0	0	0	0	1	1	0	0	NF	NF	1100000	NF	1100000
sp|Q14764|MVP_HUMAN	MVP	Major vault protein OS=Homo sapiens GN=MVP PE=1 SV=4	99.27	0	0	0	0	0	0	1	1	NF	NF	NF	940000	940000
sp|Q969L2|MAL2_HUMAN	MAL2	Protein MAL2 OS=Homo sapiens GN=MAL2 PE=1 SV=1	19.11	0	0	1	1	0	0	0	0	NF	1400000	NF	NF	1400000
sp|Q13107|UBP4_HUMAN	USP4	Ubiquitin carboxyl-terminal hydrolase 4 OS=Homo sapiens GN=USP4 PE=1 SV=3	108.5	0	0	0	0	1	1	0	0	NF	NF	370000	NF	370000
sp|Q8WX94|NALP7_HUMAN	NLRP7	NACHT, LRR and PYD domains-containing protein 7 OS=Homo sapiens GN=NLRP7 PE=1 SV=1	111.73	0	0	0	0	0	0	1	1	NF	NF	NF	2600000	2600000
sp|P46778|RL21_HUMAN	RPL21	60S ribosomal protein L21 OS=Homo sapiens GN=RPL21 PE=1 SV=2	18.55	0	0	0	0	1	1	0	0	NF	NF	6300000	NF	6300000
sp|Q9C000|NLRP1_HUMAN	NLRP1	NACHT, LRR and PYD domains-containing protein 1 OS=Homo sapiens GN=NLRP1 PE=1 SV=1	165.76	0	0	0	0	1	1	0	0	NF	NF	860000	NF	860000
sp|P62837|UB2D2_HUMAN	UBE2D2	Ubiquitin-conjugating enzyme E2 D2 OS=Homo sapiens GN=UBE2D2 PE=1 SV=1	16.72	1	1	0	0	0	0	0	0	420000	NF	NF	NF	420000
sp|Q9H4A4|AMPB_HUMAN	RNPEP	Aminopeptidase B OS=Homo sapiens GN=RNPEP PE=1 SV=2	72.55	0	0	0	0	0	0	1	1	NF	NF	NF	220000	220000
tr|E9PJD7|E9PJD7_HUMAN	CYHR1	Cysteine and histidine-rich protein 1 OS=Homo sapiens GN=CYHR1 PE=1 SV=1	43.78	1	1	0	0	0	0	0	0	740000	NF	NF	NF	740000
sp|Q658Y4|F91A1_HUMAN	FAM91A1	Protein FAM91A1 OS=Homo sapiens GN=FAM91A1 PE=1 SV=3	93.85	0	0	0	0	0	0	1	1	NF	NF	NF	4100000	4100000
sp|Q8TE77|SSH3_HUMAN	SSH3	Protein phosphatase Slingshot homolog 3 OS=Homo sapiens GN=SSH3 PE=1 SV=2	72.95	0	0	0	0	0	0	1	1	NF	NF	NF	690000	690000
sp|Q13642|FHL1_HUMAN	FHL1	Four and a half LIM domains protein 1 OS=Homo sapiens GN=FHL1 PE=1 SV=4	36.24	0	0	0	0	0	0	1	1	NF	NF	NF	760000	760000
sp|O00139|KIF2A_HUMAN	KIF2A	Kinesin-like protein KIF2A OS=Homo sapiens GN=KIF2A PE=1 SV=3	79.9	0	0	0	0	1	1	0	0	NF	NF	260000	NF	260000
sp|P54725|RD23A_HUMAN	RAD23A	UV excision repair protein RAD23 homolog A OS=Homo sapiens GN=RAD23A PE=1 SV=1	39.58	0	0	0	0	0	0	1	1	NF	NF	NF	2100000	2100000
sp|Q13057|COASY_HUMAN	COASY	Bifunctional coenzyme A synthase OS=Homo sapiens GN=COASY PE=1 SV=4	62.29	0	0	0	0	1	1	0	0	NF	NF	410000	NF	410000
tr|Q6MZL2|Q6MZL2_HUMAN	DKFZp686M0562	Putative uncharacterized protein DKFZp686M0562 (Fragment) OS=Homo sapiens GN=DKFZp686M0562 PE=2 SV=1	35.12	0	0	0	0	1	1	0	0	NF	NF	330000	NF	330000
sp|P36404|ARL2_HUMAN	ARL2	ADP-ribosylation factor-like protein 2 OS=Homo sapiens GN=ARL2 PE=1 SV=4	20.86	0	0	0	0	1	1	0	0	NF	NF	320000	NF	320000
sp|P86791|CCZ1_HUMAN	CCZ1	Vacuolar fusion protein CCZ1 homolog OS=Homo sapiens GN=CCZ1 PE=1 SV=1	55.83	0	0	0	0	0	0	1	1	NF	NF	NF	710000	710000
sp|Q9ULQ0|STRP2_HUMAN	STRIP2	Striatin-interacting protein 2 OS=Homo sapiens GN=STRIP2 PE=1 SV=2	95.3	0	0	0	0	0	0	1	1	NF	NF	NF	640000	640000
sp|Q5TDH0|DDI2_HUMAN	DDI2	Protein DDI1 homolog 2 OS=Homo sapiens GN=DDI2 PE=1 SV=1	44.49	0	0	0	0	1	1	0	0	NF	NF	900000	NF	900000
sp|Q8NFW8|NEUA_HUMAN	CMAS	N-acylneuraminate cytidylyltransferase OS=Homo sapiens GN=CMAS PE=1 SV=2	48.35	0	0	0	0	0	0	1	1	NF	NF	NF	400000	400000
sp|P23246|SFPQ_HUMAN	SFPQ	Splicing factor, proline- and glutamine-rich OS=Homo sapiens GN=SFPQ PE=1 SV=2	76.1	0	0	0	0	0	0	1	1	NF	NF	NF	3200000	3200000
sp|Q13033|STRN3_HUMAN	STRN3	Striatin-3 OS=Homo sapiens GN=STRN3 PE=1 SV=3	87.16	0	0	0	0	0	0	1	1	NF	NF	NF	530000	530000
sp|Q86W42|THOC6_HUMAN	THOC6	THO complex subunit 6 homolog OS=Homo sapiens GN=THOC6 PE=1 SV=1	37.51	0	0	0	0	1	1	0	0	NF	NF	210000	NF	210000
sp|P60900|PSA6_HUMAN	PSMA6	Proteasome subunit alpha type-6 OS=Homo sapiens GN=PSMA6 PE=1 SV=1	27.38	0	0	0	0	1	1	0	0	NF	NF	400000	NF	400000
sp|Q9UN70|PCDGK_HUMAN	PCDHGC3	Protocadherin gamma-C3 OS=Homo sapiens GN=PCDHGC3 PE=1 SV=1	101.02	0	0	0	0	0	0	1	1	NF	NF	NF	1700000	1700000
sp|Q9UBC2|EP15R_HUMAN	EPS15L1	Epidermal growth factor receptor substrate 15-like 1 OS=Homo sapiens GN=EPS15L1 PE=1 SV=1	94.2	1	1	0	0	0	0	0	0	690000	NF	NF	NF	690000
sp|A2RTX5|SYTC2_HUMAN	TARSL2	Probable threonine--tRNA ligase 2, cytoplasmic OS=Homo sapiens GN=TARSL2 PE=1 SV=1	92.59	0	0	0	0	0	0	1	1	NF	NF	NF	200000	200000
sp|O00339|MATN2_HUMAN	MATN2	Matrilin-2 OS=Homo sapiens GN=MATN2 PE=1 SV=4	106.77	0	0	0	0	1	1	0	0	NF	NF	830000	NF	830000
sp|Q92619|HMHA1_HUMAN	ARHGAP45	Rho GTPase-activating protein 45 OS=Homo sapiens GN=ARHGAP45 PE=1 SV=2	124.54	0	0	0	0	0	0	1	1	NF	NF	NF	750000	750000
sp|O95484|CLD9_HUMAN	CLDN9	Claudin-9 OS=Homo sapiens GN=CLDN9 PE=1 SV=1	22.83	1	1	0	0	0	0	0	0	1100000	NF	NF	NF	1100000
sp|P01876|IGHA1_HUMAN	IGHA1	Immunoglobulin heavy constant alpha 1 OS=Homo sapiens GN=IGHA1 PE=1 SV=2	37.63	0	0	1	1	0	0	0	0	NF	790000	NF	NF	790000
sp|Q9GZM5|YIPF3_HUMAN	YIPF3	Protein YIPF3 OS=Homo sapiens GN=YIPF3 PE=1 SV=1	38.22	0	0	1	1	0	0	0	0	NF	720000	NF	NF	720000
sp|Q6P996|PDXD1_HUMAN	PDXDC1	Pyridoxal-dependent decarboxylase domain-containing protein 1 OS=Homo sapiens GN=PDXDC1 PE=1 SV=2	86.65	0	0	0	0	0	0	1	1	NF	NF	NF	710000	710000
sp|Q14624|ITIH4_HUMAN	ITIH4	Inter-alpha-trypsin inhibitor heavy chain H4 OS=Homo sapiens GN=ITIH4 PE=1 SV=4	103.29	0	0	0	0	0	0	1	1	NF	NF	NF	5200000	5200000
sp|Q17RC7|EX3L4_HUMAN	EXOC3L4	Exocyst complex component 3-like protein 4 OS=Homo sapiens GN=EXOC3L4 PE=1 SV=2	79.85	0	0	1	1	0	0	0	0	NF	540000	NF	NF	540000
sp|P51116|FXR2_HUMAN	FXR2	Fragile X mental retardation syndrome-related protein 2 OS=Homo sapiens GN=FXR2 PE=1 SV=2	74.18	0	0	0	0	1	1	0	0	NF	NF	1100000	NF	1100000
sp|Q9ULC3|RAB23_HUMAN	RAB23	Ras-related protein Rab-23 OS=Homo sapiens GN=RAB23 PE=1 SV=1	26.64	0	0	1	1	0	0	0	0	NF	540000	NF	NF	540000
sp|P00491|PNPH_HUMAN	PNP	Purine nucleoside phosphorylase OS=Homo sapiens GN=PNP PE=1 SV=2	32.1	0	0	0	0	1	1	0	0	NF	NF	740000	NF	740000
sp|Q9Y2L9|LRCH1_HUMAN	LRCH1	Leucine-rich repeat and calponin homology domain-containing protein 1 OS=Homo sapiens GN=LRCH1 PE=1 SV=3	80.82	0	0	0	0	1	1	0	0	NF	NF	210000	NF	210000
sp|Q8TBB5|KLDC4_HUMAN	KLHDC4	Kelch domain-containing protein 4 OS=Homo sapiens GN=KLHDC4 PE=1 SV=1	57.86	0	0	0	0	0	0	1	1	NF	NF	NF	1400000	1400000
sp|Q13671|RIN1_HUMAN	RIN1	Ras and Rab interactor 1 OS=Homo sapiens GN=RIN1 PE=1 SV=4	84.05	0	0	0	0	1	1	0	0	NF	NF	190000	NF	190000
sp|Q9NWX6|THG1_HUMAN	THG1L	Probable tRNA(His) guanylyltransferase OS=Homo sapiens GN=THG1L PE=1 SV=2	34.81	0	0	0	0	1	1	0	0	NF	NF	430000	NF	430000
sp|Q9UBV7|B4GT7_HUMAN	B4GALT7	Beta-1,4-galactosyltransferase 7 OS=Homo sapiens GN=B4GALT7 PE=1 SV=1	37.38	0	0	0	0	1	1	0	0	NF	NF	230000	NF	230000
sp|P55010|IF5_HUMAN	EIF5	Eukaryotic translation initiation factor 5 OS=Homo sapiens GN=EIF5 PE=1 SV=2	49.19	0	0	0	0	0	0	1	1	NF	NF	NF	210000	210000
sp|P49842|STK19_HUMAN	STK19	Serine/threonine-protein kinase 19 OS=Homo sapiens GN=STK19 PE=1 SV=2	40.89	0	0	0	0	1	1	0	0	NF	NF	890000	NF	890000
sp|Q9BXR0|TGT_HUMAN	QTRT1	Queuine tRNA-ribosyltransferase catalytic subunit 1 OS=Homo sapiens GN=QTRT1 PE=1 SV=3	44.02	0	0	0	0	0	0	1	1	NF	NF	NF	380000	380000
sp|Q8IZR5|CKLF4_HUMAN	CMTM4	CKLF-like MARVEL transmembrane domain-containing protein 4 OS=Homo sapiens GN=CMTM4 PE=1 SV=1	25.81	0	0	1	1	0	0	0	0	NF	850000	NF	NF	850000
sp|Q9NZL9|MAT2B_HUMAN	MAT2B	Methionine adenosyltransferase 2 subunit beta OS=Homo sapiens GN=MAT2B PE=1 SV=1	37.53	0	0	0	0	0	0	1	1	NF	NF	NF	270000	270000
sp|Q9Y2H1|ST38L_HUMAN	STK38L	Serine/threonine-protein kinase 38-like OS=Homo sapiens GN=STK38L PE=1 SV=3	53.97	0	0	0	0	0	0	1	1	NF	NF	NF	230000	230000
sp|O60218|AK1BA_HUMAN	AKR1B10	Aldo-keto reductase family 1 member B10 OS=Homo sapiens GN=AKR1B10 PE=1 SV=2	36	0	0	0	0	1	1	0	0	NF	NF	1200000	NF	1200000
sp|Q9HAB3|S52A2_HUMAN	SLC52A2	Solute carrier family 52, riboflavin transporter, member 2 OS=Homo sapiens GN=SLC52A2 PE=1 SV=1	45.75	1	1	0	0	0	0	0	0	3100000	NF	NF	NF	3100000
sp|P08263|GSTA1_HUMAN	GSTA1	Glutathione S-transferase A1 OS=Homo sapiens GN=GSTA1 PE=1 SV=3	25.61	0	0	0	0	0	0	1	1	NF	NF	NF	2500000	2500000
tr|B7Z9A1|B7Z9A1_HUMAN		cDNA FLJ55274, highly similar to Four and a half LIM domains protein 1 OS=Homo sapiens PE=2 SV=1	36.18	0	0	0	0	1	1	0	0	NF	NF	680000	NF	680000
sp|Q16798|MAON_HUMAN	ME3	NADP-dependent malic enzyme, mitochondrial OS=Homo sapiens GN=ME3 PE=2 SV=2	67.03	0	0	0	0	0	0	1	1	NF	NF	NF	2400000	2400000
[truncated: 10 more rows]
